# Supplementary material for: A halogen bonding BODIPY-appended aza-crown ether for selective optical sensing of inorganic and organic ion-pair species
Source: Chem Sci. 2025 Sep 8;16(41):19271–9. doi: 10.1039/d5sc05033b (PMC12447292; doi:10.1039/d5sc05033b)
Supplement: SC-016-D5SC05033B-s001 [file SC-016-D5SC05033B-s001.zip]

Archive with 28 entries (24 files):
- Computational ESI/
- Computational ESI/3'·K+/
- Computational ESI/3'·K+/Kα_gas.xyz
- Computational ESI/3'·K+/Kα_MeCN.xyz
- Computational ESI/3'·K+/Kα_MeOH.xyz
- Computational ESI/3'·K+/Kβ_gas.xyz
- Computational ESI/3'·K+/Kβ_MeCN.xyz
- Computational ESI/3'·K+/Kβ_MeOH.xyz
- Computational ESI/3'·K+/Kγ_gas.xyz
- Computational ESI/3'·K+/Kγ_MeCN.xyz
- Computational ESI/3'·K+/Kγ_MeOH.xyz
- Computational ESI/3·dopamine·HCl/
- Computational ESI/3·dopamine·HCl/Dα_gas.xyz
- Computational ESI/3·dopamine·HCl/Dα_Me2CO.xyz
- Computational ESI/3·dopamine·HCl/Dβ_gas.xyz
- Computational ESI/3·dopamine·HCl/Dβ_Me2CO.xyz
- Computational ESI/3·dopamine·HCl/Dγ_gas.xyz
- Computational ESI/3·dopamine·HCl/Dγ_Me2CO.xyz
- Computational ESI/3·dopamine·HCl/Dδ_gas.xyz
- Computational ESI/3·dopamine·HCl/Dδ_Me2CO.xyz
- Computational ESI/3·KCl/
- Computational ESI/3·KCl/KClα_gas.xyz
- Computational ESI/3·KCl/KClα_MeCN.xyz
- Computational ESI/3·KCl/KClα_MeOH.xyz
- Computational ESI/3·KCl/KClβ_gas.xyz
- Computational ESI/3·KCl/KClγ_gas.xyz
- Computational ESI/3·KCl/KClγ_MeCN.xyz
- Computational ESI/3·KCl/KClγ_MeOH.xyz
