# Supplementary material for: A halogen bonding BODIPY-appended aza-crown ether for selective optical sensing of inorganic and organic ion-pair species
Source: Chem Sci. 2025 Sep 8;16(41):19271–9. doi: 10.1039/d5sc05033b (PMC12447292; doi:10.1039/d5sc05033b)
Supplement: SC-016-D5SC05033B-s001 [file SC-016-D5SC05033B-s001.zip › Computational ESI/3'·K+/Kα_gas.xyz]

89
SCF Done:  E(RM062X) =  -2584.45769429     A.U. after    1 cycles
 N        25.184400061109     23.376799862501     26.646443897701
 C        25.576485363554     22.644425742277     27.854859146134
 C        25.628011998304     21.143573096988     27.673873549339
 O        24.351897232991     20.681261599057     27.261659483596
 C        24.341442227924     19.303759067173     26.945692454927
 C        22.916341633420     18.857232269965     26.750082333892
 O        22.336987762036     19.595350736810     25.693491303654
 C        21.018063748343     19.172465821278     25.394911991736
 C        20.487927711421     19.950441748702     24.209867012422
 N        20.385443012972     21.393496491831     24.464895756279
 C        19.211128208120     21.704027789995     25.277655516603
 C        19.122937789154     23.158662402510     25.685132317941
 O        20.291716308759     23.526432696856     26.394726026224
 C        20.318123969611     24.897590681673     26.733442940517
 C        21.490544967252     25.162691043274     27.641216183246
 O        22.686913220631     24.828422130800     26.967860370868
 C        23.843148965117     25.188028888817     27.702785150143
 C        25.077817894706     24.810038099478     26.910542655120
 C        20.457145706211     22.190285332998     23.235579629777
 C        26.060129915819     23.106217251063     25.496290232013
 H        24.843483012709     22.863906340891     28.632986472075
 H        26.558257621409     22.971287759204     28.223089073710
 H        25.895742608001     20.685826019672     28.632402161127
 H        26.395119379637     20.855495240871     26.949548360926
 H        24.787080311757     18.722022708575     27.760487508674
 H        24.925706916057     19.125647498388     26.035474790610
 H        22.904396377607     17.786320240329     26.517395956739
 H        22.344739713003     19.014298975511     27.673294669427
 H        21.020740349936     18.107263965051     25.137681520801
 H        20.385428201468     19.291483025672     26.282900453797
 H        21.173241501938     19.801229458679     23.374437433897
 H        19.525969299841     19.523079609123     23.904718033656
 H        18.279290891269     21.440792992440     24.756113183693
 H        19.255325973564     21.100095844812     26.185191686870
 H        18.998547537572     23.810202053147     24.811977719529
 H        18.242495934499     23.295525744388     26.322568899054
 H        20.401231650792     25.504256273744     25.823515067403
 H        19.395655005201     25.179722833893     27.253893493508
 H        21.397811694598     24.568557724278     28.558613436339
 H        21.492314288315     26.223175686745     27.918480740358
 H        23.821964551337     24.704307759593     28.685728557281
 H        23.851658484669     26.270825411070     27.872049366902
 H        25.961992781632     25.196112056116     27.439512929192
 H        25.023103248223     25.328399700837     25.950541970259
 H        25.686251304868     23.693002604537     24.655718156930
 H        25.958478753936     22.053939490109     25.224244861752
 H        21.321558778699     21.834560613113     22.671077394457
 H        20.658552516934     23.232588478062     23.498369395481
 C        19.240596582381     22.142074947327     22.360803724392
 N        18.736540816408     20.964683430853     21.903148674993
 N        17.701951449628     21.198048945443     21.171384973156
 N        17.513236944968     22.516888132616     21.133412563323
 C        16.443182163380     23.080878121359     20.380330884079
 C        15.888022410669     24.286541490530     20.776647361971
 H        16.233579141759     24.787304590403     21.670937731691
 C        14.859920297935     24.825726753046     20.016843417599
 H        14.416166659526     25.767595260644     20.310529755137
 C        14.393466425351     24.159368913255     18.896137818412
 H        13.588928266458     24.588872819599     18.311744575540
 C        14.943124366101     22.937915939385     18.507552417780
 C        15.982714639852     22.405311696034     19.259074928115
 H        16.441964302890     21.465958181289     18.982459144567
 C        18.453646119274     23.150424384324     21.870519139024
 H        18.504123226904     24.222022725840     21.946007662718
 C        27.512679442412     23.401266708382     25.705379213961
 C        28.264178261800     24.500630375394     25.382673831271
 H        28.028378884136     25.432436876762     24.900448981963
 N        29.503422096867     24.208440477341     25.835689417541
 C        30.687409902206     24.998047127315     25.758148169728
 C        31.658676583747     24.850566487856     26.738207532852
 C        32.819088935613     25.611928882138     26.683629493959
 C        32.971709044072     26.525632431953     25.641100233097
 H        33.868821056390     27.130780943674     25.593527495823
 C        31.997018115559     26.664221646228     24.667219987767
 H        32.136122211474     27.368452475533     23.857948937844
 H        31.500748402276     24.137712045673     27.536175215301
 C        30.844663938126     25.892865627086     24.712542001648
 H        30.097677015663     25.971695945531     23.934350868296
 N        29.519838493682     23.004297594393     26.408684442963
 N        28.331141430036     22.513854958667     26.334049966146
 C        14.411690146622     22.208367174375     17.306328050610
 H        15.102727138558     21.435984902815     16.973622830881
 H        13.460302879304     21.728447693780     17.543644841378
 H        14.235373858245     22.895395298780     16.478943943244
 C        33.896388011320     25.445675216556     27.717812900906
 H        33.525145308599     24.922078408887     28.596997897893
 H        34.728407700489     24.868527122374     27.309871374508
 H        34.289931714302     26.412607294503     28.030569637894
 K        22.651813275980     22.283225783837     25.939734584270
