# Supplementary material for: A halogen bonding BODIPY-appended aza-crown ether for selective optical sensing of inorganic and organic ion-pair species
Source: Chem Sci. 2025 Sep 8;16(41):19271–9. doi: 10.1039/d5sc05033b (PMC12447292; doi:10.1039/d5sc05033b)
Supplement: SC-016-D5SC05033B-s001 [file SC-016-D5SC05033B-s001.zip › Computational ESI/3'·K+/Kα_MeCN.xyz]

89
SCF Done:  E(RM062X) =  -2584.52625578     A.U. after    1 cycles
 N        -2.840135277250      0.857221703631      0.490068018166
 C        -3.535603807095      2.111149802866      0.204915634651
 C        -3.108709965808      2.765765742410     -1.089890516567
 O        -1.718855451916      3.028434548281     -1.046031744246
 C        -1.240306431209      3.617246253507     -2.238651490870
 C         0.201855863007      4.005220043586     -2.053803683238
 O         0.975066178203      2.842769617560     -1.832273643410
 C         2.356965847065      3.130422664340     -1.720645018736
 C         3.121772716279      1.837623811013     -1.537043170840
 N         2.815293696785      1.160354099108     -0.275636116933
 C         3.515985328965      1.786014480975      0.842914570050
 C         3.072595969466      1.293538351571      2.203273693048
 O         1.689419196580      1.535585932762      2.366558523661
 C         1.206680863263      1.087383278817      3.617917138170
 C        -0.234376735867      1.493447984126      3.768611725137
 O        -1.007884276793      0.850022173887      2.775799032268
 C        -2.392000977264      1.110624849077      2.919873948513
 C        -3.150765864335      0.375711461707      1.835456217602
 C         3.041686559300     -0.286560679380     -0.367521532580
 C        -3.067772835108     -0.175557860810     -0.526599245526
 H        -3.325668684139      2.805398619497      1.019010521084
 H        -4.625829861236      1.969697969540      0.171693695815
 H        -3.661112050300      3.705189746033     -1.204582739408
 H        -3.346367973321      2.138659670368     -1.955657924760
 H        -1.821291222312      4.514999844854     -2.477629239110
 H        -1.339709662038      2.909786741422     -3.070051894142
 H         0.549884006962      4.525790209107     -2.953060714346
 H         0.299973663897      4.687772803744     -1.201128620378
 H         2.706693915751      3.620869499602     -2.636100927620
 H         2.521721673391      3.826261236860     -0.890280022577
 H         2.853668375056      1.169704527932     -2.357078308564
 H         4.196491889599      2.047294122709     -1.633584625744
 H         4.605314482104      1.647647429640      0.767652431614
 H         3.329658869587      2.859319457197      0.799291607885
 H         3.279493399854      0.225834660128      2.340838233327
 H         3.638822988936      1.834213805427      2.969892121351
 H         1.301513753751     -0.002612504246      3.684706412815
 H         1.789018725711      1.535487582923      4.430731971119
 H        -0.331142132437      2.581390675235      3.671521936685
 H        -0.582547283102      1.204809196552      4.766722465869
 H        -2.569291382863      2.191041843884      2.882479579823
 H        -2.735516453724      0.753584764335      3.897357587712
 H        -4.226593558783      0.442267371339      2.054388280942
 H        -2.872583877534     -0.678472026320      1.894904336683
 H        -2.493718791572     -1.055081455475     -0.234106558216
 H        -2.663499024735      0.169366600768     -1.479176326336
 H         2.422712794208     -0.666320846386     -1.181593857870
 H         2.688130077681     -0.756347402905      0.550183154940
 C         4.460355489762     -0.695952477342     -0.626790857687
 N         4.960567231313     -0.807859592585     -1.887723908803
 N         6.204385137494     -1.149986389795     -1.830844004868
 N         6.536952865406     -1.265131726459     -0.544132150311
 C         7.855718060636     -1.635736865841     -0.157016172772
 C         8.384032846993     -1.136371010573      1.022711729130
 H         7.815378834942     -0.448831408611      1.633948818288
 C         9.665319741171     -1.522842579745      1.391222624810
 H        10.091623129114     -1.144590387406      2.310809385364
 C        10.400792124024     -2.377164524983      0.584878627471
 H        11.400418859118     -2.670141653774      0.882432538141
 C         9.871576952463     -2.868647200179     -0.608811438773
 C         8.582819741379     -2.494869255705     -0.970241198891
 H         8.133745926763     -2.873495241548     -1.878671929831
 C         5.476566639143     -0.990153137021      0.245423494651
 H         5.520212968566     -1.056286194137      1.318230421884
 C        -4.501725180613     -0.558530340652     -0.735868411906
 C        -5.284426982119     -1.468709180022     -0.073279747303
 H        -5.085972880760     -2.144363112613      0.739776741914
 N        -6.499504772010     -1.360406726194     -0.652517041873
 C        -7.689550629471     -2.083391963963     -0.355792762810
 C        -8.918366214029     -1.457982581915     -0.521618588898
 C       -10.091716973952     -2.145511376736     -0.236643275480
 C       -10.002006673242     -3.457488090748      0.229630184751
 H       -10.909655571298     -4.000052474644      0.465065207406
 C        -8.770578622348     -4.071353421662      0.394881743185
 H        -8.716971180679     -5.091543381641      0.750956767267
 H        -8.950477395506     -0.433117689194     -0.866327139808
 C        -7.598506585884     -3.390290049302      0.095440541363
 H        -6.636383252733     -3.873602291307      0.196660958114
 N        -6.478216385257     -0.439906751617     -1.617657527638
 N        -5.282712919235      0.045893826512     -1.672221029042
 C        10.683388205915     -3.777165455829     -1.488912837588
 H        10.055146005798     -4.285740032855     -2.218121736061
 H        11.436802021931     -3.204919090008     -2.033783109112
 H        11.207493880454     -4.526668702642     -0.896185859551
 C       -11.431815285644     -1.493673604917     -0.432265390882
 H       -11.333081474615     -0.416614848593     -0.555587697531
 H       -11.922157264260     -1.892153419793     -1.322539377654
 H       -12.086840985621     -1.689295467303      0.416687345138
 K        -0.015974208047      1.320142388350      0.240112535568
