# Supplementary material for: A halogen bonding BODIPY-appended aza-crown ether for selective optical sensing of inorganic and organic ion-pair species
Source: Chem Sci. 2025 Sep 8;16(41):19271–9. doi: 10.1039/d5sc05033b (PMC12447292; doi:10.1039/d5sc05033b)
Supplement: SC-016-D5SC05033B-s001 [file SC-016-D5SC05033B-s001.zip › Computational ESI/3'·K+/Kα_MeOH.xyz]

89
SCF Done:  E(RM062X) =  -2584.52599145     A.U. after    1 cycles
 N        25.315551071836     23.339364259947     26.677543693639
 C        25.742308058687     22.505509143563     27.800019464708
 C        25.616212846603     21.020859398636     27.540779181772
 O        24.268020541917     20.710113956788     27.243317930377
 C        24.077330239817     19.338408284039     26.960250189571
 C        22.605132125865     19.065084735645     26.810383914563
 O        22.105288598208     19.785632389384     25.701700587965
 C        20.736046407984     19.517669078701     25.460366506790
 C        20.287879415581     20.280542427896     24.232724223449
 N        20.320738493780     21.733293765825     24.412436188158
 C        19.165495228096     22.196529140820     25.176905070943
 C        19.246739700570     23.646437138835     25.602223582500
 O        20.400136772369     23.843061099810     26.395601336775
 C        20.542094307955     25.184769764192     26.819262024600
 C        21.713048188323     25.287605327503     27.758710050966
 O        22.898258669755     24.947196807495     27.067779931569
 C        24.054440914299     25.118210416862     27.866821231113
 C        25.277922036824     24.751906902757     27.053975504929
 C        20.491476107503     22.434327219641     23.134653841622
 C        26.103178305594     23.118684340022     25.459740661498
 H        25.117950950723     22.752064362284     28.659206674471
 H        26.783947611759     22.714133591250     28.084883867079
 H        25.932142045288     20.481463738296     28.440807466086
 H        26.266773274399     20.698570269108     26.720918177802
 H        24.470574334841     18.724472128619     27.778205908027
 H        24.609104110368     19.069870313607     26.040086033639
 H        22.454612064085     17.989834215082     26.662207832259
 H        22.073706852496     19.364793744374     27.721609781787
 H        20.596116268271     18.445724943255     25.280773855196
 H        20.147836716591     19.783083150477     26.346046659891
 H        20.960449842287     20.022627715987     23.413232508572
 H        19.286024251003     19.930327412311     23.946507662732
 H        18.227128403321     22.055997389526     24.619087811896
 H        19.091859289177     21.587741111715     26.078328250696
 H        19.269750635881     24.325880970551     24.742245559083
 H        18.349349232080     23.889026241178     26.182299902753
 H        20.695964888528     25.835132114252     25.950414131887
 H        19.637201380197     25.514381839423     27.341855448148
 H        21.571156479940     24.614198884068     28.612409461907
 H        21.776217705532     26.314077268650     28.137024468288
 H        23.968841511373     24.509645759714     28.773712783941
 H        24.136445289336     26.165519474549     28.178866241975
 H        26.174522334008     25.047880192760     27.618131436269
 H        25.257908155229     25.349606826233     26.140422382575
 H        25.694988235318     23.766821924991     24.683878724178
 H        25.960178394625     22.089912201702     25.126571291330
 H        21.413922582104     22.070865117024     22.679619875001
 H        20.628772433084     23.497229949824     23.332822692386
 C        19.377222522708     22.247034505483     22.149373236809
 N        19.357781037479     21.207754143836     21.270613310424
 N        18.284322640909     21.266137714772     20.555376772775
 N        17.588537319215     22.333336839055     20.950956080179
 C        16.345821440688     22.666537544592     20.341864948622
 C        15.358314604376     23.275370467588     21.099755131050
 H        15.513650740909     23.472716089855     22.151711024786
 C        14.159770792902     23.607613933705     20.483355397921
 H        13.379413967718     24.086235099014     21.059907196667
 C        13.955546782612     23.319923560016     19.143023814294
 H        13.015133018531     23.582556354472     18.673693344387
 C        14.946509579550     22.695392631918     18.385095988006
 C        16.152636613475     22.377106246794     18.997612513214
 H        16.950232318043     21.911001136811     18.434716856455
 C        18.234579314663     22.977277795265     21.946667794890
 H        17.860955965300     23.884075072433     22.388613518329
 C        27.574750975955     23.367251376925     25.598793252510
 C        28.294408535950     24.529016542173     25.487261936453
 H        28.011429918383     25.542071308394     25.262325138093
 N        29.567764177064     24.169571110737     25.757509155086
 C        30.733779839946     24.986316722037     25.774655468677
 C        31.760714117205     24.678291600843     26.657359989180
 C        32.906711430940     25.463264469014     26.690771096931
 C        32.989245371874     26.563423293540     25.836599140395
 H        33.873499972772     27.188831377551     25.861007691961
 C        31.957370302905     26.864129263812     24.961779434904
 H        32.038469464442     27.716567972733     24.300551736752
 H        31.655214714400     23.829313581754     27.319405368522
 C        30.818766246326     26.071126206666     24.916862669942
 H        30.022540852275     26.285263700195     24.217080604211
 N        29.640226133055     22.864061267327     26.021466026754
 N        28.447682219544     22.376789023891     25.928967331267
 C        14.709548875662     22.366622277445     16.937762109839
 H        15.643904189728     22.145657303442     16.424698892414
 H        14.060738811129     21.493173206453     16.847700244187
 H        14.217349018234     23.193692767557     16.426434150222
 C        34.038677150733     25.132365349231     27.622532779083
 H        33.730068660729     24.413618891351     28.379609506706
 H        34.874195682894     24.701158210999     27.067775535389
 H        34.406008867500     26.029050890057     28.121635695054
 K        22.703026555747     22.471099395767     25.857603980122
