# Supplementary material for: A halogen bonding BODIPY-appended aza-crown ether for selective optical sensing of inorganic and organic ion-pair species
Source: Chem Sci. 2025 Sep 8;16(41):19271–9. doi: 10.1039/d5sc05033b (PMC12447292; doi:10.1039/d5sc05033b)
Supplement: SC-016-D5SC05033B-s001 [file SC-016-D5SC05033B-s001.zip › Computational ESI/3'·K+/Kβ_gas.xyz]

89
SCF Done:  E(RM062X) =  -2584.47106530     A.U. after    1 cycles
 N        25.108472724555     29.434041720402     17.457815213503
 C        25.044082330105     29.255781099448     16.009527423728
 C        24.465845765756     27.927776420215     15.566385343778
 O        25.177624004553     26.877286216581     16.178838927443
 C        24.891638896543     25.593134135280     15.652330724735
 C        24.945107090836     24.572711886961     16.761167341847
 O        26.195533668888     24.646505917650     17.407648466775
 C        26.337880754818     23.643869569060     18.401549839455
 C        27.700339407039     23.769013708586     19.046004650694
 N        27.901715603679     25.031632940027     19.755857891459
 C        29.296338390967     25.189666583910     20.146182104912
 C        29.658264458719     26.604299075270     20.557113533350
 O        29.298545201933     27.503731275287     19.526785199817
 C        29.663276917955     28.837827045654     19.813070400974
 C        29.225689983918     29.727397306882     18.677749496364
 O        27.814497485635     29.720853040779     18.607313328813
 C        27.295576388163     30.629662565749     17.656942988515
 C        25.786811842896     30.686139142518     17.798055522984
 C        26.952872743788     25.230260627629     20.861853019333
 C        23.791507416335     29.319153538514     18.092836718030
 H        26.055494330118     29.334161702818     15.607138262536
 H        24.445471245202     30.054230053359     15.540442314634
 H        24.549196704369     27.866451574268     14.475338541999
 H        23.402120915828     27.848545013931     15.822117871254
 H        25.617271641830     25.354150795804     14.868648883570
 H        23.888512996682     25.572587837745     15.213792181491
 H        24.142128196890     24.756985080344     17.484423689572
 H        24.792864451279     23.573956707611     16.333514101928
 H        25.529823452669     23.725683807326     19.136514786082
 H        26.264144358767     22.653463248897     17.937958868319
 H        27.843776979877     22.900992199974     19.705387678880
 H        28.454119510597     23.710520973191     18.258345752582
 H        29.583532653575     24.508202037927     20.963565394203
 H        29.909798713096     24.924091340800     19.283410520664
 H        29.165733453776     26.901114468510     21.490905639987
 H        30.739428617649     26.649498793028     20.733497569974
 H        29.185076979186     29.166874066450     20.743287771828
 H        30.749945960785     28.917036463685     19.934254673750
 H        29.657021861687     29.372539428369     17.732991881046
 H        29.591723349034     30.744276102617     18.860090828974
 H        27.610210445835     30.337842889045     16.647314149095
 H        27.696641518013     31.632620054286     17.844122930707
 H        25.413478861506     31.527436026763     17.193979157118
 H        25.578858687180     30.913488848933     18.843394872161
 H        22.985191192859     29.647355226323     17.423494502754
 H        23.767410319439     29.987908805409     18.953773420172
 H        25.958276105276     25.391050860504     20.446579879698
 H        27.221285591877     26.149669926083     21.381676347037
 C        26.838332289100     24.096434566585     21.833546018042
 N        25.857347356350     23.162358692306     21.690147415585
 N        25.955164251781     22.283192126458     22.628145922301
 N        26.991241244067     22.618317127743     23.395237366020
 C        27.347614957625     21.834663067031     24.530518342728
 C        28.672482056865     21.776997057786     24.930612861787
 H        29.441488760089     22.290964538736     24.369848704681
 C        28.995757990369     21.022955649584     26.049431981773
 H        30.025202336211     20.968080434724     26.377228978734
 C        28.011523385062     20.332869070043     26.737104930472
 H        28.275855983258     19.745518026179     27.607978671056
 C        26.680377225446     20.379885504437     26.323799260154
 C        26.354151978191     21.147006902046     25.212827478191
 H        25.330869895421     21.218441662230     24.869708548215
 C        27.575102618210     23.748403873431     22.935824027529
 H        28.402345620885     24.213875586609     23.441341081511
 C        23.504224390460     27.935025665425     18.590164176344
 C        22.391874438307     27.142151526701     18.480406555845
 H        21.448123314064     27.290015717740     17.988590469847
 N        22.697455286758     26.021001307753     19.178210179486
 C        21.941677400152     24.822084533821     19.369294684803
 C        22.513957965322     23.780978923005     20.092502127978
 C        21.810396830683     22.598143510299     20.277273243263
 C        20.533734205179     22.481671971184     19.726879532513
 H        19.976648212574     21.562929249182     19.864696305318
 C        19.972717318656     23.525654107728     19.012166441542
 H        18.980276701310     23.425025515980     18.593704432154
 H        23.502513775789     23.889384284145     20.520347156275
 C        20.673413335955     24.709604398729     18.824621722353
 H        20.224291827142     25.519046885447     18.267016901139
 N        23.921787137316     26.116882928691     19.680110356319
 N        24.410279266157     27.262065549234     19.340797303005
 C        25.623957965822     19.606005148008     27.060623866741
 H        24.625353213404     19.956681883910     26.806061698308
 H        25.682887875230     18.545806473382     26.807028701066
 H        25.756804080406     19.693323907554     28.138734050122
 C        22.415361420898     21.472258438473     21.067621029523
 H        21.851083414357     21.307880594604     21.987373804795
 H        22.386226454025     20.542096190917     20.498710598882
 H        23.449268874945     21.687012578298     21.334257043351
 K        26.925754042372     27.172329073866     18.202119684386
