# Supplementary material for: A halogen bonding BODIPY-appended aza-crown ether for selective optical sensing of inorganic and organic ion-pair species
Source: Chem Sci. 2025 Sep 8;16(41):19271–9. doi: 10.1039/d5sc05033b (PMC12447292; doi:10.1039/d5sc05033b)
Supplement: SC-016-D5SC05033B-s001 [file SC-016-D5SC05033B-s001.zip › Computational ESI/3'·K+/Kβ_MeCN.xyz]

89
SCF Done:  E(RM062X) =  -2584.53000603     A.U. after    1 cycles
 N        25.142217554143     29.429669099396     17.452711415204
 C        25.127543380130     29.207836092713     16.007524874384
 C        24.493836289483     27.900844242526     15.581011994735
 O        25.107604515509     26.827511622281     16.261538802135
 C        24.758012892647     25.559126032371     15.744369507467
 C        24.898695199399     24.524545334834     16.829973084771
 O        26.200567557745     24.576011293714     17.375818983187
 C        26.421950839011     23.521783876738     18.295193449992
 C        27.768331189255     23.696374153575     18.960152152879
 N        27.901865839184     24.949237566905     19.698289924776
 C        29.272655982510     25.124693871390     20.164149272648
 C        29.576895692271     26.526266184257     20.652664243088
 O        29.245614789397     27.455321698886     19.639810382451
 C        29.585240067706     28.783671427066     19.983848997706
 C        29.195152973525     29.700279584849     18.854828981456
 O        27.785911817451     29.719581899428     18.737774689502
 C        27.335372420929     30.589672124134     17.715564839143
 C        25.824977962905     30.684271968544     17.775169514131
 C        26.892505078640     25.118883794827     20.747942709217
 C        23.803318898503     29.350247329952     18.041706947541
 H        26.156646799133     29.225235172097     15.645218780392
 H        24.586765193474     30.018690917687     15.493505219219
 H        24.627508023775     27.793890655363     14.499020800704
 H        23.416206860679     27.890848416984     15.782947130604
 H        25.401086235041     25.321041933166     14.890484225003
 H        23.716692834596     25.557621487125     15.404165911307
 H        24.164622914463     24.709151879201     17.623275661441
 H        24.699396470884     23.533659220703     16.405182502708
 H        25.613089348346     23.495466946954     19.033643482571
 H        26.414006479405     22.561435950644     17.767363571708
 H        27.940464293412     22.819893737796     19.603424170305
 H        28.539822768312     23.687903489904     18.187788828714
 H        29.537311730874     24.414391682682     20.963171969245
 H        29.930032757299     24.911253891335     19.319433936278
 H        29.033238278179     26.772256094952     21.572009281947
 H        30.646421477049     26.587519535499     20.883553924305
 H        29.063827784430     29.078705332259     20.901930887380
 H        30.664144574603     28.865012191290     20.157131991281
 H        29.647307743769     29.353091450322     17.917625436167
 H        29.569801099680     30.708272996635     19.064362738793
 H        27.691272379252     30.234116955763     16.741626566547
 H        27.752584595652     31.590999141061     17.871608732222
 H        25.501347770651     31.501815942894     17.113864935742
 H        25.564081351820     30.964761068523     18.795427482978
 H        23.022408269084     29.652633773339     17.333203825591
 H        23.751516448545     30.051200229325     18.875141867392
 H        25.911694660832     25.214406046096     20.281067303159
 H        27.082905166122     26.064117433682     21.256011011173
 C        26.803281361788     24.009797390976     21.752139595869
 N        25.879333957226     23.016622333684     21.631082909536
 N        26.009533002086     22.181016610973     22.607113784605
 N        27.012152806076     22.607434440563     23.375757065979
 C        27.397571696762     21.890682857691     24.543900370688
 C        28.720823227283     21.921015440906     24.955130477756
 H        29.463956043641     22.460436198805     24.383804893780
 C        29.073616941607     21.229544629222     26.105564644780
 H        30.101624833221     21.246056753557     26.442293567838
 C        28.122055981697     20.513387648945     26.814945923101
 H        28.410018499071     19.976790850517     27.710823407265
 C        26.793268339578     20.474247254662     26.392375467296
 C        26.435987188844     21.179758886639     25.249404956452
 H        25.410388646109     21.187794943119     24.905493397837
 C        27.538555205848     23.748582779023     22.879676173730
 H        28.334690088366     24.280433213587     23.369667152673
 C        23.491327868151     27.988221732239     18.581264481005
 C        22.402999216041     27.176098320263     18.403860402041
 H        21.520377481615     27.274607018756     17.797931379750
 N        22.652320286056     26.094709066077     19.180799659674
 C        21.879383575687     24.911557474553     19.365838188117
 C        22.499018307147     23.781964125801     19.890911703822
 C        21.772650553321     22.613433145159     20.076975285112
 C        20.422894587313     22.598096789887     19.722342892732
 H        19.846398897069     21.691363563297     19.860848344273
 C        19.815214785997     23.728785830985     19.201630363693
 H        18.766164401476     23.707636644617     18.937993936910
 H        23.546150604503     23.816198637990     20.164361892099
 C        20.537796172548     24.901606677281     19.021953476896
 H        20.054195490529     25.788131615546     18.636670023122
 N        23.824367464215     26.227581430466     19.794369907103
 N        24.333431209132     27.361871538711     19.442610917392
 C        25.770841363578     19.676262515598     27.151994703564
 H        24.759263812957     19.997726254375     26.909784915763
 H        25.855075405860     18.616433359120     26.903334911626
 H        25.920810674383     19.773562950594     28.226909688725
 C        22.436496473250     21.387175326079     20.638592908123
 H        21.890834775303     21.017010405545     21.507540898093
 H        22.449985941903     20.585644940852     19.897964380120
 H        23.462625140920     21.600129935197     20.936184932774
 K        26.923129310315     27.163868096875     18.202523339653
