# Supplementary material for: A halogen bonding BODIPY-appended aza-crown ether for selective optical sensing of inorganic and organic ion-pair species
Source: Chem Sci. 2025 Sep 8;16(41):19271–9. doi: 10.1039/d5sc05033b (PMC12447292; doi:10.1039/d5sc05033b)
Supplement: SC-016-D5SC05033B-s001 [file SC-016-D5SC05033B-s001.zip › Computational ESI/3'·K+/Kβ_MeOH.xyz]

89
SCF Done:  E(RM062X) =  -2584.52979252     A.U. after    1 cycles
 N        25.142261971188     29.429753257039     17.452395232062
 C        25.127524382647     29.207657931217     16.007268888974
 C        24.493814817194     27.900580964173     15.581031396331
 O        25.107682342163     26.827391596518     16.261664956206
 C        24.757995286236     25.558911961554     15.744765797723
 C        24.898712449336     24.524498364921     16.830527173586
 O        26.200584109071     24.576049214412     17.376319548566
 C        26.422039197770     23.521832064601     18.295712214164
 C        27.768383316751     23.696588663248     18.960685521284
 N        27.901699577463     24.949459947107     19.698874057795
 C        29.272441031400     25.125131919481     20.164765690347
 C        29.576634254859     26.526908842376     20.652718861590
 O        29.245770604631     27.455545236495     19.639342333403
 C        29.585542888648     28.783990211690     19.982867361899
 C        29.195500515891     29.700257425842     18.853542928578
 O        27.786276433322     29.719503172399     18.736508142961
 C        27.335507906482     30.589790390525     17.714602995267
 C        25.825117690788     30.684357300891     17.774635397680
 C        26.892304223573     25.118833770171     20.748581348411
 C        23.803381632158     29.350548164875     18.041486789576
 H        26.156616638034     29.224956364135     15.644913473664
 H        24.586749364081     30.018423271232     15.493091193947
 H        24.627360154279     27.793452622304     14.499038472534
 H        23.416206109034     27.890587676182     15.783096721000
 H        25.400976449366     25.320661691274     14.890859459951
 H        23.716637890108     25.557402193017     15.404659787209
 H        24.164654779596     24.709196166601     17.623822319542
 H        24.699397116994     23.533553649637     16.405872159857
 H        25.613167435889     23.495405462888     19.034140084865
 H        26.414223510143     22.561492017162     17.767868800348
 H        27.940635437724     22.820115357743     19.603923405079
 H        28.539872272115     23.688278755760     18.188316868975
 H        29.537038770544     24.415161734684     20.964105077064
 H        29.929915384865     24.911369312538     19.320209157286
 H        29.032679780097     26.773352550896     21.571769475977
 H        30.646093534473     26.588196809819     20.883925665604
 H        29.064160229743     29.079434347036     20.900831985416
 H        30.664461221689     28.865274699547     20.156105326224
 H        29.647686875845     29.352818060324     17.916441685950
 H        29.570147116200     30.708307408700     19.062813859159
 H        27.691177339089     30.234486302224     16.740477662822
 H        27.752726791490     31.591101565340     17.870753746406
 H        25.501281898545     31.501909254545     17.113430629394
 H        25.564537519537     30.964804471661     18.794982165922
 H        23.022477414247     29.653057979804     17.333015776486
 H        23.751771991400     30.051530367890     18.874905871792
 H        25.911460428839     25.214326118936     20.281757600942
 H        27.082587536671     26.064007796706     21.256799910490
 C        26.803285402102     24.009579575847     21.752582482391
 N        25.879892638406     23.015945171255     21.631056951590
 N        26.010196441768     22.180270220858     22.606988446054
 N        27.012334286181     22.607079288225     23.376051125568
 C        27.397702994072     21.890332823957     24.544208413765
 C        28.720735071443     21.921475917254     24.956086708442
 H        29.463782719968     22.461521364346     24.385237658793
 C        29.073460981432     21.229976596538     26.106518332096
 H        30.101297007820     21.247101478527     26.443741078635
 C        28.122057150764     20.512992911814     26.815266181494
 H        28.409961465352     19.976372725944     27.711147266362
 C        26.793509496319     20.473024699765     26.392037995995
 C        26.436283971889     21.178562181409     25.249070407635
 H        25.410862345017     21.185940171531     24.904622867453
 C        27.538311880919     23.748584238589     22.880316362537
 H        28.333974384059     24.280821900650     23.370652209837
 C        23.491205239498     27.988592143403     18.581115613362
 C        22.402852421140     27.176503060681     18.403713718132
 H        21.520221741073     27.275071424602     17.797809455899
 N        22.652118881226     26.095117542217     19.180696720117
 C        21.879216354254     24.911923291194     19.365707374381
 C        22.498772304006     23.782508305534     19.891257263902
 C        21.772460581524     22.613931641502     20.077233128497
 C        20.422851297849     22.598379698205     19.722052621364
 H        19.846404832560     21.691607261707     19.860507813293
 C        19.815239388942     23.728900707144     19.200916057344
 H        18.766287491956     23.707591462492     18.936901867028
 H        23.545766542575     23.816932832143     20.165215199617
 C        20.537764636105     24.901764159302     19.021310663782
 H        20.054194552688     25.788176103923     18.635727421029
 N        23.824155383923     26.227982375894     19.794269171110
 N        24.333249253324     27.362241112684     19.442510763131
 C        25.771276533916     19.674103087830     27.150929170233
 H        24.759600853206     19.995120899146     26.908537941358
 H        25.856177293382     18.614446127650     26.901762291203
 H        25.920821644528     19.770958510434     28.225942877083
 C        22.436184714721     21.387869761926     20.639411067368
 H        21.890426792047     21.018135685995     21.508482513658
 H        22.449645839220     20.586017920502     19.899129617199
 H        23.462301865644     21.600849954575     20.937010596193
 K        26.922366569149     27.163941655086     18.203643867419
