# Supplementary material for: A halogen bonding BODIPY-appended aza-crown ether for selective optical sensing of inorganic and organic ion-pair species
Source: Chem Sci. 2025 Sep 8;16(41):19271–9. doi: 10.1039/d5sc05033b (PMC12447292; doi:10.1039/d5sc05033b)
Supplement: SC-016-D5SC05033B-s001 [file SC-016-D5SC05033B-s001.zip › Computational ESI/3'·K+/Kγ_gas.xyz]

89
SCF Done:  E(RM062X) =  -2584.47731812     A.U. after    1 cycles
 N        26.002465479663     25.639512565429     29.468220622901
 C        27.245819222707     26.317116135921     29.839809265674
 C        28.524062790797     25.580066715143     29.485989656071
 O        28.502306440987     24.289451176640     30.058451970184
 C        29.724909764303     23.612293842088     29.853570276609
 C        29.614519315532     22.200588246477     30.363000736018
 O        28.720158082813     21.489192642138     29.535950008257
 C        28.699358044052     20.102776660689     29.800040414640
 C        27.789277115224     19.436920123361     28.790269910248
 N        26.379785614847     19.784120919191     28.980467044605
 C        25.801034939423     19.025884841129     30.090996518933
 C        24.716050902027     19.739486829987     30.875803300563
 O        25.209232996880     20.972916992599     31.354652858709
 C        24.269831442762     21.615702860152     32.191090418668
 C        24.780007642621     22.978905554139     32.573210416600
 O        24.788434049467     23.797786600737     31.424585195639
 C        25.055181140584     25.154362033936     31.708968022829
 C        24.936148771603     25.945077303654     30.423725131149
 C        25.639423591335     19.614993759672     27.730047219278
 C        25.571014885811     25.950819355549     28.105419160291
 H        27.246783642302     26.452751530344     30.921240705730
 H        27.292039243861     27.323848474279     29.396129013938
 H        29.366385664308     26.153707604642     29.894513037934
 H        28.674132341091     25.500034050891     28.405705413933
 H        30.534393283615     24.129242993043     30.382892575405
 H        29.964504597993     23.591335222714     28.783343887955
 H        30.606881637733     21.735048324216     30.334882087455
 H        29.261247477705     22.195733332945     31.401961656995
 H        29.710460865572     19.690400137993     29.698943255234
 H        28.366234880020     19.924686344809     30.829828198079
 H        28.099806857192     19.778943182033     27.801881417974
 H        27.944329423833     18.348166633947     28.823974545728
 H        25.398982201534     18.062322796974     29.741139064957
 H        26.600402773209     18.793150825214     30.794372754951
 H        23.814686578916     19.910654294980     30.280669398983
 H        24.436126411785     19.097623293841     31.721448793749
 H        23.313934594760     21.723557845326     31.663968044781
 H        24.104065732081     21.020652084256     33.097246359382
 H        25.789359411237     22.904164262505     32.997341705564
 H        24.117024177047     23.404481830794     33.335862995175
 H        26.051296408868     25.252012404311     32.157709702909
 H        24.323198092379     25.532877640694     32.432522317299
 H        24.902110588710     27.019149013793     30.659887664665
 H        23.979273270523     25.681473229402     29.970710458387
 H        25.426761257914     27.033347109756     27.963867002163
 H        24.602818234971     25.470293616374     27.948273803551
 H        25.586192204272     18.556429239344     27.431184497907
 H        26.186657300764     20.146600813258     26.948425168311
 C        24.254642680177     20.167892899852     27.800961253819
 N        24.013653714442     21.450237788685     28.179121119079
 N        22.741237800706     21.671692595587     28.170742936895
 N        22.136819403886     20.551191260601     27.782681528333
 C        20.717777316326     20.484843172912     27.661592086842
 C        20.071198506473     19.280928312104     27.884632605539
 H        20.626425269787     18.401402082041     28.181565245989
 C        18.691369133038     19.233102109903     27.743429960859
 H        18.169802585510     18.300549630231     27.912016546437
 C        17.982863444493     20.372089704192     27.401078032133
 H        16.905847929848     20.323368118915     27.295522148831
 C        18.635003200913     21.587090604380     27.189454793036
 C        20.016832843901     21.632339553506     27.317489086016
 H        20.559144779454     22.552783675051     27.148902334019
 C        23.047386403501     19.579909391717     27.539724278751
 H        22.773126359133     18.600953062547     27.189850568256
 C        26.523675615467     25.450348096745     27.070860649738
 C        27.156924772050     26.107978267105     26.052059381394
 H        27.118636903325     27.124855992894     25.704958091158
 N        27.904952644352     25.156420089577     25.446636348520
 C        28.762497306974     25.290904922330     24.315586726113
 C        28.926482889513     24.208572094026     23.462275026042
 C        29.753218598644     24.321184121703     22.352446916684
 C        30.394420592443     25.537511095625     22.116417883973
 H        31.035046839580     25.639187839847     21.248812411402
 C        30.223749872800     26.611228341321     22.973434968384
 H        30.734486160141     27.545093236051     22.780684836867
 H        28.402428635965     23.285913095436     23.671576903542
 C        29.408047175573     26.494941913295     24.090244529974
 H        29.295112731369     27.320790933424     24.779614415711
 N        27.746071283327     23.981862199923     26.052112630932
 N        26.913882762756     24.149899203168     27.025449517625
 C        17.851828870213     22.817722420470     26.828776784518
 H        18.509614787396     23.647764973912     26.577787406702
 H        17.199680869399     22.625903523605     25.976265650733
 H        17.218222813734     23.126051949041     27.662084498037
 C        29.956230091842     23.160969209506     21.419390452715
 H        30.986495517667     22.804737417009     21.470133604993
 H        29.297805679074     22.330902285938     21.668618564784
 H        29.762943878113     23.455272185346     20.387452990689
 K        26.260434597577     22.703417712725     29.378885516026
