# Supplementary material for: A halogen bonding BODIPY-appended aza-crown ether for selective optical sensing of inorganic and organic ion-pair species
Source: Chem Sci. 2025 Sep 8;16(41):19271–9. doi: 10.1039/d5sc05033b (PMC12447292; doi:10.1039/d5sc05033b)
Supplement: SC-016-D5SC05033B-s001 [file SC-016-D5SC05033B-s001.zip › Computational ESI/3'·K+/Kγ_MeCN.xyz]

89
SCF Done:  E(RM062X) =  -2584.53180761     A.U. after    1 cycles
 N        25.946749625949     25.605591771934     29.428536398012
 C        27.165201160089     26.303627275145     29.846742007525
 C        28.471683243719     25.624706271409     29.481083484350
 O        28.487073496553     24.307244685303     29.992955109870
 C        29.727460420604     23.672267418390     29.756685081651
 C        29.657540067302     22.239618250218     30.210184841440
 O        28.767529023641     21.535405256423     29.368818089055
 C        28.743040616155     20.147019446370     29.638293739200
 C        27.792336904283     19.480809836790     28.668201027462
 N        26.388693237933     19.823740247167     28.915775161734
 C        25.860444089106     19.041961161355     30.036733661038
 C        24.745499255195     19.697643214695     30.829522697251
 O        25.169919362238     20.961741488500     31.298433784115
 C        24.193589831940     21.564680022244     32.123555081073
 C        24.636013426293     22.952132968386     32.500742357484
 O        24.630576557592     23.764991693411     31.345249054614
 C        24.903875269482     25.123189098680     31.630625337909
 C        24.841436542338     25.912324624596     30.341393291730
 C        25.607569825440     19.654508990849     27.689676285229
 C        25.560542822493     25.916458116195     28.051467828374
 H        27.145441727435     26.392263328231     30.932682706469
 H        27.185792765676     27.328644707825     29.446055565722
 H        29.287887339386     26.205997546381     29.927973748305
 H        28.642253155432     25.599179477091     28.401401854633
 H        30.525361990622     24.188608395226     30.302584125473
 H        29.963711892105     23.705523607762     28.685909087991
 H        30.659184796831     21.798636630234     30.153398964388
 H        29.316595123607     22.185912866505     31.251513358372
 H        29.746833467632     19.727475276185     29.505424448680
 H        28.446067384726     19.978717280020     30.680153056295
 H        28.059847348528     19.818268708932     27.665884101582
 H        27.949436677766     18.393027974792     28.698260212092
 H        25.506731105246     18.057362188078     29.694554836078
 H        26.678891913421     18.856418063009     30.731881802992
 H        23.828718864883     19.813709968311     30.245142368317
 H        24.511237318225     19.045743739553     31.680374019971
 H        23.237316798223     21.618784695439     31.588675189791
 H        24.047900100621     20.969205274005     33.032095120559
 H        25.640904280485     22.925281088303     32.940021493273
 H        23.944511109996     23.355484615637     33.249149712573
 H        25.884520580628     25.208540666563     32.113366903438
 H        24.153400277457     25.511997712348     32.328398081573
 H        24.803284871615     26.985674243790     30.576591775428
 H        23.903011383296     25.656268309215     29.847558352694
 H        25.430541861345     26.998634138368     27.902095227742
 H        24.594251448291     25.443317585793     27.865855050306
 H        25.539029019873     18.596422795139     27.396294060760
 H        26.132020264583     20.181260253370     26.889977636277
 C        24.227021593651     20.212240584049     27.797935944198
 N        23.991631485219     21.498876397569     28.165731363635
 N        22.717216954145     21.713944504046     28.193699479465
 N        22.107661724676     20.583736929770     27.839624896815
 C        20.687052124815     20.507410324857     27.770402217711
 C        20.055725885509     19.307517451547     28.056383795563
 H        20.627847740298     18.440063689831     28.355969148025
 C        18.671748307344     19.249880399960     27.967894421983
 H        18.162903879578     18.320117064537     28.184622547614
 C        17.942621577031     20.374676811590     27.615559067302
 H        16.862757814717     20.317162836129     27.551136542628
 C        18.579927472443     21.584684482110     27.339658547746
 C        19.966636012263     21.639095022620     27.412673717471
 H        20.494778522050     22.555357100330     27.185157303998
 C        23.015147388790     19.614714073531     27.582293276334
 H        22.739564925257     18.624994111476     27.265149245502
 C        26.537997834127     25.407632978165     27.044304995481
 C        27.208674538495     26.070822257756     26.053067564032
 H        27.196088230697     27.095505888427     25.727588430069
 N        27.965448406438     25.120084234862     25.459649063320
 C        28.863079053230     25.259862349690     24.362621110173
 C        29.030537509789     24.195267204392     23.487250201112
 C        29.901877598152     24.312205644666     22.410986306073
 C        30.580859767775     25.517155853112     22.228019665237
 H        31.254373414965     25.623970905026     21.386275152273
 C        30.403303878143     26.575030958297     23.105691037991
 H        30.941299820662     27.501256604729     22.953967532663
 H        28.472200963213     23.282669292458     23.647436755113
 C        29.545177840567     26.453594039801     24.189858605169
 H        29.422463013250     27.266521861051     24.892453973689
 N        27.777429874195     23.938731755309     26.045610454363
 N        26.916577497346     24.103623388539     26.995827736622
 C        17.780795578567     22.805595597232     26.979425659309
 H        18.408778583635     23.568756903166     26.522994267082
 H        16.977443102609     22.554289668272     26.287199635220
 H        17.321834648807     23.236143868295     27.871599808075
 C        30.116277053389     23.162239367735     21.467262776517
 H        31.069043345104     22.671783715125     21.676263286189
 H        29.327148095900     22.418626621224     21.564334100619
 H        30.145851401071     23.507424902521     20.433977156646
 K        26.278870544325     22.701179755596     29.420020939140
