# Supplementary material for: A halogen bonding BODIPY-appended aza-crown ether for selective optical sensing of inorganic and organic ion-pair species
Source: Chem Sci. 2025 Sep 8;16(41):19271–9. doi: 10.1039/d5sc05033b (PMC12447292; doi:10.1039/d5sc05033b)
Supplement: SC-016-D5SC05033B-s001 [file SC-016-D5SC05033B-s001.zip › Computational ESI/3'·K+/Kγ_MeOH.xyz]

89
SCF Done:  E(RM062X) =  -2584.53161206     A.U. after    1 cycles
 N        25.948007097587     25.606555740303     29.427433363909
 C        27.166854761202     26.303844296401     29.845638678686
 C        28.472840992551     25.623681841737     29.480531249863
 O        28.486915290407     24.306362803293     29.992775385529
 C        29.726929475219     23.670422844976     29.757178212884
 C        29.655919440786     22.238000923073     30.211198831633
 O        28.765729165215     21.534075525496     29.369826625216
 C        28.741246236542     20.145644785014     29.638889692893
 C        27.790600366287     19.479690202817     28.668569665978
 N        26.386995769331     19.822829968069     28.915897239200
 C        25.858513460323     19.041778530898     30.037218678048
 C        24.744359315940     19.698665996305     30.830114570995
 O        25.169926613358     20.962642761702     31.298277807534
 C        24.194384605388     21.566494006913     32.123651848990
 C        24.637912198897     22.953718122124     32.500351024968
 O        24.632579735417     23.766297999160     31.344694326639
 C        24.905569395518     25.124577236442     31.629805610615
 C        24.842912332068     25.913476753161     30.340443081562
 C        25.605925478525     19.653033125181     27.689852292594
 C        25.561827637662     25.917976613527     28.050490946274
 H        27.146961476699     26.392973423201     30.931532276391
 H        27.188323669350     27.328684516621     29.444536648549
 H        29.289451389557     26.204368824204     29.927481801148
 H        28.643666038699     25.597693251386     28.400897458186
 H        30.525000806331     24.186437530464     30.303153475742
 H        29.963557898920     23.703065887649     28.686472852019
 H        30.657314922072     21.796384337856     30.154835678047
 H        29.314660273174     22.184877591979     31.252458256864
 H        29.745042062590     19.726138214964     29.505878986081
 H        28.444297830420     19.977017553956     30.680703451957
 H        28.058326264508     19.817230054713     27.666337443056
 H        27.947532891433     18.391869464950     28.698569053915
 H        25.503914361706     18.057357495895     29.695435232489
 H        26.676995535299     18.855755370531     30.732191442010
 H        23.827463175990     19.815176443075     30.245997691361
 H        24.509896814570     19.047346363582     31.681363515650
 H        23.237938585104     21.621186854581     31.589153730284
 H        24.048650794254     20.971330691347     33.032398388131
 H        25.642936924670     22.926306327552     32.939298630595
 H        23.946915846963     23.357673700028     33.248908868722
 H        25.886177518758     25.210255504663     32.112564700245
 H        24.154985693927     25.513361323917     32.327483698678
 H        24.804829245838     26.986877331156     30.575480571341
 H        23.904403372168     25.657323420507     29.846817565705
 H        25.431995360776     27.000242719037     27.901543158867
 H        24.595480067552     25.445022917833     27.864698610281
 H        25.537585278843     18.594811762206     27.396869426968
 H        26.130271801104     20.179616305668     26.889975602086
 C        24.225284922621     20.210532454253     27.798027225920
 N        23.989770754031     21.497315817068     28.165240297116
 N        22.715348202921     21.712189796628     28.193417534060
 N        22.105874312705     20.581705212308     27.840071636380
 C        20.685260650663     20.505152990610     27.771183959643
 C        20.054152439519     19.305240604981     28.057545898691
 H        20.626437002426     18.437912013272     28.357184596734
 C        18.670163070946     19.247392226579     27.969391389392
 H        18.161492949131     18.317605312320     28.186428484102
 C        17.940809110840     20.372013533569     27.617007813208
 H        16.860937752552     20.314347146044     27.552856941836
 C        18.577892522405     21.582048964755     27.340722616153
 C        19.964602488000     21.636666783085     27.413404469389
 H        20.492579114556     22.552957330086     27.185629301051
 C        23.013462884711     19.612692718854     27.582998758441
 H        22.737960891106     18.622795217381     27.266344548257
 C        26.539290583833     25.409393866954     27.043224577712
 C        27.210402935337     26.072837139839     26.052460467752
 H        27.198135204595     27.097649877056     25.727381023409
 N        27.967053206376     25.122136948097     25.458795428415
 C        28.864945602135     25.262109541533     24.362006572676
 C        29.032534726159     24.197698842860     23.486437236528
 C        29.904132837678     24.314813580519     22.410411673303
 C        30.583254274839     25.519747763562     22.227867708708
 H        31.256981769859     25.626690323062     21.386311133725
 C        30.405575313288     26.577435102578     23.105724225430
 H        30.943686070001     27.503649352110     22.954337034115
 H        28.474114835407     23.285102619153     23.646326446296
 C        29.547183074807     26.455817612288     24.189659792418
 H        29.424394057911     27.268609521494     24.892400162908
 N        27.778534701179     23.940577967567     26.044189557386
 N        26.917513125387     24.105295108654     26.994256787199
 C        17.778491331749     22.802762075115     26.980422913480
 H        18.406385616354     23.566220881251     26.524372444529
 H        16.975494590894     22.551323096695     26.287828084154
 H        17.319032670919     23.232977047470     27.872499701292
 C        30.118670504434     23.165061166091     21.466461585015
 H        31.071708278683     22.674965039183     21.675059001939
 H        29.329871302998     22.421122409759     21.563690131911
 H        30.147741068751     23.510398063849     20.433209259414
 K        26.277452626314     22.701352044917     29.416859139587
