# Supplementary material for: A halogen bonding BODIPY-appended aza-crown ether for selective optical sensing of inorganic and organic ion-pair species
Source: Chem Sci. 2025 Sep 8;16(41):19271–9. doi: 10.1039/d5sc05033b (PMC12447292; doi:10.1039/d5sc05033b)
Supplement: SC-016-D5SC05033B-s001 [file SC-016-D5SC05033B-s001.zip › Computational ESI/3·dopamine·HCl/Dα_gas.xyz]

180
SCF Done:  E(RM062X) =  -5634.58635196     A.U. after    1 cycles
 N        -6.346262671237      1.658518428193     -0.787879756899
 C        -7.675836759709      2.233941061270     -0.611917039383
 C        -8.786741668613      1.350800363902     -1.147517916524
 O        -8.838386970337      0.116571918114     -0.438851014797
 C        -9.732306050951     -0.803947599528     -1.033899905274
 C        -9.880164786490     -2.037628765889     -0.177159982009
 O        -8.653984874894     -2.732873720590     -0.112253229823
 C        -8.779636216813     -4.050474761220      0.383030315403
 C        -7.423443450137     -4.647348986146      0.742035839925
 N        -6.349031011417     -4.412588073708     -0.230366074894
 C        -6.771779154966     -4.786498825875     -1.581521175340
 C        -5.787660096987     -4.408065357394     -2.679611654000
 O        -5.468863380631     -3.038169927459     -2.668469947870
 C        -4.215660489622     -2.706888300722     -2.102126929932
 C        -3.852136401711     -1.307914214721     -2.516435131027
 O        -4.807043918500     -0.415359391503     -1.973941693703
 C        -4.621374775903      0.915562758853     -2.409928236923
 C        -5.908184330441      1.679700275074     -2.179463207741
 C        -5.154521704486     -5.178310284119      0.173706464100
 C        -5.343307228854      2.224619299620      0.115465708158
 H        -7.767953529400      3.222806170609     -1.083319467729
 H        -7.843118747115      2.378433488233      0.457758082448
 H        -8.656360734838      1.145061142848     -2.214794977953
 H        -9.743302565733      1.871193973457     -1.026397425372
 H        -9.365163705334     -1.086813189389     -2.027959788986
 H       -10.719588329077     -0.341055815856     -1.149136086958
 H       -10.208483870592     -1.761985888840      0.832766180784
 H       -10.652990760118     -2.673232293616     -0.627050842467
 H        -9.395293136594     -4.057785635557      1.290564748516
 H        -9.296794575291     -4.664031611038     -0.364154682632
 H        -7.087064954300     -4.272317087069      1.707739847823
 H        -7.593523838180     -5.729358190430      0.871850938623
 H        -6.983043436433     -5.867579849376     -1.654690372089
 H        -7.696366694439     -4.251298134807     -1.794083007356
 H        -4.875533532409     -5.011911669258     -2.647089343113
 H        -6.271382584138     -4.625707190894     -3.635173271499
 H        -4.245130949253     -2.784687046179     -1.008111381612
 H        -3.437654759034     -3.389398492078     -2.466469255450
 H        -3.873213459025     -1.240777880734     -3.610357070612
 H        -2.846037843552     -1.055764070089     -2.168698234040
 H        -4.403516439871      0.928275318735     -3.483631000576
 H        -3.757539970672      1.359961454202     -1.902759320957
 H        -6.677219936822      1.207423197707     -2.791358600302
 H        -5.777303454208      2.709475865773     -2.544854588344
 H        -4.501119612436      1.532394202040      0.187038286354
 H        -5.786156673068      2.278079634650      1.110805823708
 H        -4.520161942761     -5.315094403111     -0.699270033477
 H        -5.453367297935     -6.184129779403      0.503995568645
 C        -4.298973779155     -4.540247157258      1.221627704685
 N        -4.716972420509     -4.261694540799      2.486113531778
 N        -3.748184298957     -3.729197537245      3.153223745444
 N        -2.683531178092     -3.671432693973      2.350273028707
 C        -1.466961752895     -3.064718648952      2.772947109223
 C        -1.513646499843     -1.984728895731      3.642414198567
 H        -2.469934001016     -1.639841628003      4.012193392014
 C        -0.336452056228     -1.331393711601      3.971110044002
 H        -0.369746781059     -0.469206404288      4.622757078692
 C         0.873538907988     -1.744367783595      3.434415806837
 H         1.795893790347     -1.222182650168      3.652129764183
 C         0.893418401353     -2.838591880173      2.586371292732
 N         2.133426857153     -3.270590129784      2.026262152488
 N         2.857678445630     -4.230602902225      2.619351429038
 N         3.918349948643     -4.413476630991      1.911327603631
 C         3.898799997249     -3.576124294221      0.842899850835
 C         4.960746689970     -3.544153189258     -0.175557409571
 C         6.179062156715     -2.948449165910      0.120124308460
 C         6.671045840099     -2.334727214359      1.311757261303
 C         5.984717815977     -2.163433366407      2.624471581744
 H         5.871413238900     -3.120092601179      3.136177248737
 H         6.570635312000     -1.489600256968      3.248372431428
 H         4.993223255598     -1.730614534373      2.492002594131
 C         7.954201574509     -1.919052250616      1.020889559121
 H         8.622179293297     -1.393132334145      1.684353703967
 C         8.235362857223     -2.258232889592     -0.315834011100
 C         9.475442926721     -1.989168743855     -1.091343362543
 H         9.234320706674     -1.501210482503     -2.036882282227
 H        10.146793279915     -1.356186935874     -0.515166913079
 H         9.982190764025     -2.924740817241     -1.333124037213
 N         7.178113702341     -2.872938204523     -0.847469427019
 B         7.039810750820     -3.315341536080     -2.330044280820
 N         5.663222217634     -4.024743802557     -2.438318490421
 C         5.204302013536     -4.668905670438     -3.514593369868
 C         3.937500167032     -5.201199267074     -3.225165155903
 C         3.613878309319     -4.863625334673     -1.921439309213
 C         2.363283667406     -5.279063921688     -1.214672332062
 H         1.862972220845     -6.055148201349     -1.793208827900
 H         1.671354388740     -4.440548427488     -1.107364726668
 H         2.571270081560     -5.671536876807     -0.218725769975
 H         3.336971368021     -5.783922625310     -3.905905352176
 C         5.986883259395     -4.776769339043     -4.775410214179
 H         6.377356314266     -3.802040849330     -5.068762688184
 H         5.359945203895     -5.172050758976     -5.571862772932
 H         6.843514635635     -5.437549857607     -4.633298635918
 F         7.073841434787     -2.203061760897     -3.166620999386
 F         8.060678005574     -4.188438623553     -2.669964425915
 C         4.711693390092     -4.107029466496     -1.430268958796
 C         2.748077960677     -2.828150491665      0.901707815636
 I         1.914760544522     -1.435424991610     -0.361232415613
 C        -0.265973999613     -3.514688359555      2.249198490138
 H        -0.219667912611     -4.365392166883      1.582272761339
 C        -2.983371486814     -4.162200088159      1.129257154189
 H        -2.279768318613     -4.141742580754      0.315610435102
 C        -4.789967448545      3.568289356852     -0.249192411826
 C        -3.482298119296      3.921118356591     -0.439914468684
 H        -2.568001540208      3.347648014971     -0.428856938944
 N        -3.530410816583      5.245489869635     -0.719408759242
 C        -2.443458439456      6.112426836531     -0.998259681054
 C        -1.198367587973      5.781449342638     -0.492988016441
 C        -0.101954373489      6.550904428453     -0.845677166916
 N         1.181070282396      6.145395077447     -0.394360146203
 C         1.697453587382      4.891704441828     -0.316192541160
 C         2.918203875932      5.077968259108      0.283084217218
 C         3.836439011705      3.996308160767      0.681469309411
 C         3.858602598559      3.583174746495      2.016476445185
 C         3.228182199312      4.105199499476      3.177080981425
 C         3.621080369929      3.286309467139      4.223334668390
 H         3.340112975216      3.389831924679      5.259688128785
 C         4.452674958459      2.281544642878      3.705100602768
 C         5.093804942216      1.151099337139      4.429316926293
 H         4.832453029121      0.200546556269      3.961737274884
 H         4.773367729629      1.142217573828      5.468926793418
 H         6.180503957315      1.237500591971      4.389020588661
 C         2.325514709804      5.288929862727      3.303474425358
 H         1.473270308397      5.216510717687      2.624627698787
 H         2.844476859496      6.217726204844      3.068021023870
 H         1.946097201917      5.350185204436      4.322568018782
 N         4.594813702061      2.465002005434      2.388897242667
 B         5.246178436789      1.453451787508      1.405649612255
 F         6.543136661667      1.159048689933      1.793150183436
 N         5.225999659275      2.138679973348      0.011520898955
 C         5.777301945234      1.662902014201     -1.105159062601
 C         6.548017119915      0.395262683672     -1.139473840457
 H         6.743493502732      0.084651713134     -2.163074279177
 H         5.996805976453     -0.395880015724     -0.626441004612
 H         7.494129872384      0.515843789055     -0.607196051426
 C         5.493348859681      2.541457593624     -2.172338550424
 C         4.723699069587      3.576618560108     -1.686200278899
 C         4.222394043745      4.737274074439     -2.481833199915
 H         4.367143659373      5.681293375681     -1.956636648774
 H         4.750911487785      4.783701700648     -3.432944411107
 H         3.155920228817      4.637028224371     -2.696692070882
 H         5.831408609649      2.408748932366     -3.187802998605
 F         4.486426082526      0.283990253081      1.374031580553
 C         4.545001984520      3.313277993854     -0.295305293024
 N         3.089214098287      6.405288511413      0.512515227892
 I         0.878267597718      3.136169709929     -1.045387587561
 N         2.049220933718      7.044234336582      0.103715512760
 C        -0.248795702392      7.694307227634     -1.614914844860
 H         0.620015901917      8.289616038333     -1.857461329098
 C        -1.518490913937      8.043805977712     -2.054350711414
 H        -1.646623156269      8.935662263211     -2.652512608611
 H        -1.079874504928      4.938820621000      0.171064244762
 C        -2.620580052378      7.248988461794     -1.774149646154
 H        -3.604978467066      7.493311988523     -2.146388264241
 N        -4.793820055699      5.681875581590     -0.716911270702
 N        -5.554677302731      4.680975221692     -0.431980361829
 O        -0.611195243472      0.994269516125      1.337592696406
 H        -0.348992184013      0.736367641706      0.433012166931
 C        -1.882876984731      0.623252337033      1.589542890905
 N        -6.426964671897     -1.247434523993      0.191678545690
 H        -5.573555915589     -0.759246679260     -0.102245624775
 H        -7.207452139364     -0.658885189740     -0.135147423891
 H        -6.465998638807     -2.144742357030     -0.312768318000
 O        -1.799692129226     -1.403084938167      0.250255024442
 H        -1.248984496215     -0.916822354416     -0.409530151764
 C        -4.520907056879     -0.085634464740      2.274358376173
 C        -2.622133052083      1.380597309209      2.493370495606
 H        -2.146048497142      2.255566358571      2.917851353983
 C        -3.759633384296     -0.867524586671      1.415501647378
 H        -4.138530609900     -1.789207445293      0.992671970206
 C        -2.464511485332     -0.534163005748      1.050805026830
 C        -5.984843455733     -0.373156756434      2.506709404765
 H        -6.565342336742      0.537549170916      2.323770152584
 H        -6.162052189155     -0.645217870390      3.550481127133
 C        -6.534235741492     -1.501458857284      1.657523063808
 H        -6.000651916594     -2.423838665345      1.869357086668
 H        -7.589458543065     -1.664186214033      1.864723162328
 C        -3.921091075921      1.036806761025      2.834026784423
 H        -4.482962341545      1.670198932057      3.511123624159
 Cl       -0.559975849564      0.440993463363     -1.776115499443
