# Supplementary material for: A halogen bonding BODIPY-appended aza-crown ether for selective optical sensing of inorganic and organic ion-pair species
Source: Chem Sci. 2025 Sep 8;16(41):19271–9. doi: 10.1039/d5sc05033b (PMC12447292; doi:10.1039/d5sc05033b)
Supplement: SC-016-D5SC05033B-s001 [file SC-016-D5SC05033B-s001.zip › Computational ESI/3·dopamine·HCl/Dα_Me2CO.xyz]

180
SCF Done:  E(RM062X) =  -5634.64689591     A.U. after    1 cycles
 N        -6.441745606168      1.756594169187     -0.556268526155
 C        -7.757614491467      2.316291589035     -0.254408320950
 C        -8.911368448159      1.474460231196     -0.762676208994
 O        -8.913784507777      0.193618737550     -0.144050991084
 C        -9.881228998165     -0.669853575243     -0.722437352204
 C        -9.979782325078     -1.956908174889      0.055108298795
 O        -8.751810981747     -2.655553815694     -0.008017991668
 C        -8.864585475139     -4.014512919495      0.365730067109
 C        -7.498379051438     -4.626483220327      0.635876218225
 N        -6.456668939484     -4.339332880427     -0.363775014989
 C        -6.943053350995     -4.619719692922     -1.719271738662
 C        -5.994880935491     -4.213941483837     -2.836912420827
 O        -5.648506965542     -2.844207485127     -2.791195879487
 C        -4.393194917590     -2.558829305914     -2.210319429656
 C        -4.029601575980     -1.133375055638     -2.529973449831
 O        -4.988133019206     -0.277916948309     -1.938757747830
 C        -4.856268878446      1.069586607506     -2.340332584794
 C        -6.124635010604      1.812182553443     -1.978687689768
 C        -5.266311502952     -5.155819549245     -0.063059677813
 C        -5.375062073561      2.303759603337      0.279458420149
 H        -7.880100801790      3.328412990246     -0.665549864951
 H        -7.847287750654      2.396102359196      0.831010574219
 H        -8.874151087928      1.350028582742     -1.848965916554
 H        -9.848245473572      1.988639391287     -0.524477084025
 H        -9.606768726651     -0.881050608974     -1.762080486787
 H       -10.861812545345     -0.182450962258     -0.714716499104
 H       -10.238477115526     -1.756135929413      1.101208499364
 H       -10.781410400357     -2.557939194300     -0.388481321333
 H        -9.452163726156     -4.106932059174      1.285742003177
 H        -9.399053098833     -4.560309263573     -0.419271193400
 H        -7.130230926511     -4.293900656922      1.605225970824
 H        -7.660485927505     -5.713183204739      0.714757452487
 H        -7.189435060921     -5.686860746141     -1.845033918778
 H        -7.859954577925     -4.049104976126     -1.860753599652
 H        -5.091118251951     -4.828644168507     -2.866393806333
 H        -6.520698332694     -4.382740002012     -3.778775984306
 H        -4.420335898373     -2.710765005688     -1.124420395602
 H        -3.619148397982     -3.218689389857     -2.619889729277
 H        -4.035003700122     -0.992664206083     -3.616735216708
 H        -3.026516637164     -0.909092900533     -2.151071493483
 H        -4.726130281666      1.123460876637     -3.426374038084
 H        -3.963737846310      1.511310958987     -1.881567022198
 H        -6.940029394734      1.348905269899     -2.533418093604
 H        -6.032657606720      2.849699695643     -2.334488878243
 H        -4.534185394489      1.605333392574      0.283905163092
 H        -5.743102315598      2.350659448448      1.305195736391
 H        -4.653924485627     -5.228267296013     -0.958655885045
 H        -5.570581475398     -6.181063895790      0.191244235394
 C        -4.374516879072     -4.617718567402      1.011272426189
 N        -4.749333204901     -4.444735834154      2.308432234484
 N        -3.758537495111     -3.972423317518      2.986737404487
 N        -2.718431354326     -3.849352329954      2.156895469773
 C        -1.488873342567     -3.309863948927      2.621634949838
 C        -1.516423196327     -2.315863197316      3.590720151763
 H        -2.468332089124     -1.959301679307      3.960275563147
 C        -0.324554143565     -1.773561388008      4.044378040229
 H        -0.342173752981     -0.993672944418      4.792953167737
 C         0.885960600232     -2.205010798864      3.522536669408
 H         1.825481074018     -1.779748794676      3.850026593714
 C         0.881707216157     -3.190944187747      2.549675837284
 N         2.131712840836     -3.612809661346      1.993814302848
 N         2.870918886725     -4.556814869518      2.584483678024
 N         3.958962210183     -4.692086375683      1.901144611619
 C         3.939937093316     -3.831735336648      0.853629098979
 C         5.034169172328     -3.709032589355     -0.123624530853
 C         6.188594343564     -3.019527383227      0.229383322949
 C         6.575673946237     -2.380889909342      1.444169468847
 C         5.806375902363     -2.248331980246      2.716220267807
 H         5.703152597093     -3.210805193909      3.218600279051
 H         6.325347946717     -1.559766085756      3.381056176538
 H         4.804848528139     -1.856343255110      2.535766074574
 C         7.846193758510     -1.884802783881      1.223364299180
 H         8.449895896270     -1.329517490281      1.924096524237
 C         8.219177503069     -2.196059483959     -0.096318847829
 C         9.485461675568     -1.846754968374     -0.793058368804
 H         9.280842904181     -1.429028777191     -1.779214753585
 H        10.046859710886     -1.124919186364     -0.204247807568
 H        10.100120851658     -2.737408284152     -0.935616446076
 N         7.229531896159     -2.874393388879     -0.686109177293
 B         7.185375388182     -3.315325769840     -2.169780469493
 N         5.871910621533     -4.115199817296     -2.353926302845
 C         5.494758958626     -4.765363296645     -3.460943179327
 C         4.245816744680     -5.369043936180     -3.237701655000
 C         3.845716866931     -5.074889858796     -1.945504022431
 C         2.582970904016     -5.557205512294     -1.307355920376
 H         2.125824206796     -6.317927215405     -1.937999982698
 H         1.861773571425     -4.746226708750     -1.185282768127
 H         2.764293533319     -5.987860753628     -0.322368110403
 H         3.707738295589     -5.966343392910     -3.956887979067
 C         6.329469836485     -4.821003555755     -4.690844288489
 H         6.743644136459     -3.840996190916     -4.925909561397
 H         5.732375943279     -5.172209653474     -5.529212994337
 H         7.167088995855     -5.506400973298     -4.548901822347
 F         7.189305928449     -2.195807676066     -3.004262877723
 F         8.286028346541     -4.113083084965     -2.471682659183
 C         4.880300408289     -4.271046263392     -1.389992920333
 C         2.762812363914     -3.127337752757      0.899943228448
 I         1.961021787623     -1.692553948392     -0.334873894825
 C        -0.291990301887     -3.762204850288      2.087674975708
 H        -0.264473106760     -4.538640355834      1.334280887474
 C        -3.058063248854     -4.242034731835      0.910786345720
 H        -2.377384123095     -4.181490893666      0.079777912601
 C        -4.828382218339      3.646755857590     -0.109260968384
 C        -3.532267534727      3.970117804886     -0.405669941480
 H        -2.632625376302      3.380060492009     -0.465609794096
 N        -3.564078396525      5.294025571869     -0.678072192599
 C        -2.476209603359      6.122447906927     -1.054974599855
 C        -1.218777204557      5.810927904480     -0.565883171939
 C        -0.132584170657      6.547947322943     -1.007251955966
 N         1.164707895485      6.179072645461     -0.551267028895
 C         1.708195812125      4.941990887990     -0.445942533217
 C         2.932869746866      5.166518320429      0.131954205323
 C         3.884522516967      4.126102757485      0.561352462906
 C         3.860608894877      3.715933552921      1.892531891459
 C         3.084643381426      4.156485274509      3.003443425461
 C         3.445266930136      3.345934923230      4.064501098781
 H         3.058251209952      3.393814463850      5.070234425962
 C         4.404917019980      2.424718816768      3.609073332062
 C         5.043835381032      1.319336229442      4.371584531513
 H         4.587913533340      0.365261809991      4.098051076467
 H         4.908957277442      1.475763304143      5.439356217199
 H         6.107126150543      1.249670992989      4.144549706930
 C         2.068759970000      5.250119573025      3.064447094471
 H         1.275328246755      5.099631798931      2.329265557860
 H         2.514490830285      6.224450443127      2.865022171513
 H         1.617086329250      5.271863395744      4.054583372925
 N         4.653553243292      2.653101436700      2.315414970096
 B         5.576811715011      1.801225023615      1.408577751550
 F         6.903587221195      1.906943908964      1.829992846240
 N         5.426469461659      2.362670717966     -0.026377692143
 C         6.014549780367      1.877490358717     -1.125045192706
 C         6.857577580637      0.652694766955     -1.110107962036
 H         7.301351597354      0.484688110317     -2.088485534139
 H         6.254805198166     -0.220208486171     -0.845207707228
 H         7.646609899665      0.734449226845     -0.360658720916
 C         5.676402291382      2.687967670932     -2.225054299738
 C         4.839056803393      3.694725717943     -1.780273142639
 C         4.257681433778      4.779217698269     -2.627327953396
 H         4.353431901922      5.757189975025     -2.156145910250
 H         4.767639381557      4.804967818631     -3.588873516662
 H         3.195631372785      4.607422306232     -2.816676841385
 H         6.021769512244      2.536949930376     -3.235672942750
 F         5.184573847258      0.467319826385      1.453558102995
 C         4.673123490529      3.477587715632     -0.382939688302
 N         3.076843280166      6.499415591992      0.327888331631
 I         0.922890591608      3.143869481875     -1.092048512097
 N         2.014175294945      7.104820120507     -0.085409688951
 C        -0.290362413437      7.627691674609     -1.861008325686
 H         0.573733332950      8.190621420735     -2.184545333853
 C        -1.569220905990      7.956365585183     -2.290213411236
 H        -1.707974607383      8.796399142694     -2.956472320303
 H        -1.089050093693      5.019784358878      0.158475545374
 C        -2.667152927210      7.197800762668     -1.910713040763
 H        -3.657845819523      7.422968076444     -2.278726995072
 N        -4.807405996863      5.766152802983     -0.566262776157
 N        -5.571167597136      4.783172494238     -0.220558909581
 O        -0.439564976953      0.736831531746      1.262467374779
 H        -0.221703882405      0.544016459463      0.331771299204
 C        -1.736162932930      0.427244423706      1.530733924490
 N        -6.502501105159     -1.220228471437      0.258123992367
 H        -5.680863667618     -0.712108298565     -0.084223214305
 H        -7.317619599887     -0.631535902477      0.017768471245
 H        -6.579047117820     -2.103514028648     -0.267704756918
 O        -1.780089213937     -1.525227944542      0.087461443040
 H        -1.191529276643     -1.048962908925     -0.533981789767
 C        -4.391151297839     -0.179161277802      2.241976558592
 C        -2.414955579860      1.183998118842      2.480237109294
 H        -1.890716532522      2.016173952219      2.933438044088
 C        -3.694734015219     -0.950712054707      1.321587940233
 H        -4.135780889153     -1.823136622241      0.856888837421
 C        -2.387425341272     -0.665635144299      0.950727914961
 C        -5.851507706655     -0.424123578085      2.543932548834
 H        -6.409873758272      0.507341970428      2.407925836197
 H        -5.974849418031     -0.698107124040      3.594298078504
 C        -6.490379538217     -1.521188297917      1.717812634062
 H        -5.960125079725     -2.460254147798      1.853649162980
 H        -7.526096602365     -1.674805346689      2.011488578011
 C        -3.720974724705      0.887682771968      2.835455084151
 H        -4.234103714841      1.510945302992      3.558464346423
 Cl       -0.221847834484      0.277673616944     -1.882276930973
