# Supplementary material for: A halogen bonding BODIPY-appended aza-crown ether for selective optical sensing of inorganic and organic ion-pair species
Source: Chem Sci. 2025 Sep 8;16(41):19271–9. doi: 10.1039/d5sc05033b (PMC12447292; doi:10.1039/d5sc05033b)
Supplement: SC-016-D5SC05033B-s001 [file SC-016-D5SC05033B-s001.zip › Computational ESI/3·dopamine·HCl/Dβ_gas.xyz]

180
SCF Done:  E(RM062X) =  -5634.58146582     A.U. after    1 cycles
 N         0.633908912688     -5.546761958214     -0.906664769015
 C         1.376953059665     -6.741190490828     -1.316417789457
 C         0.902382172479     -7.989031614408     -0.602062122659
 O        -0.316321866468     -8.452156928409     -1.164690114505
 C        -0.839358549687     -9.534173484864     -0.431155492133
 C        -2.023686362335    -10.112657492355     -1.165280479711
 O        -2.976566595546     -9.087125245022     -1.341425852347
 C        -4.271723723841     -9.508377023165     -1.715025160957
 C        -5.164536076187     -9.639605894137     -0.491984883705
 N        -5.292719048462     -8.362643401504      0.193165058408
 C        -5.133396026645     -8.440341856961      1.634784863345
 C        -3.668994938468     -8.604322831386      2.004827464502
 O        -2.913897149696     -7.473238547768      1.640950699078
 C        -2.835642705492     -6.500165499326      2.662189479539
 C        -2.172871388218     -5.260271654982      2.119468346854
 O        -0.947631699416     -5.634665325583      1.544072596734
 C        -0.124468120805     -4.531340902434      1.210177154535
 C         1.042058857969     -5.073957849967      0.421916212974
 C        -6.445363852398     -7.600078658762     -0.234214724859
 C         0.676784255645     -4.468137622802     -1.907214180841
 H         2.454449370225     -6.620881367197     -1.153190124682
 H         1.239041900729     -6.887114284611     -2.389585207042
 H         0.750077917636     -7.793583099478      0.466094346025
 H         1.659667813692     -8.776208947748     -0.700683959354
 H        -1.145645228023     -9.187248783304      0.565292780264
 H        -0.082185929589    -10.319127030938     -0.306770507316
 H        -1.716565480303    -10.506307679798     -2.140504582457
 H        -2.439424740005    -10.936762492223     -0.571322047774
 H        -4.675368582197     -8.745489571105     -2.386446187955
 H        -4.225485521692    -10.451534887449     -2.269995153781
 H        -6.141877936689    -10.047872797137     -0.786909843295
 H        -4.720020091398    -10.369917992181      0.187278459022
 H        -5.501496387152     -7.511135145422      2.074648081361
 H        -5.723392119147     -9.260836816971      2.073739750665
 H        -3.571347875263     -8.804817365453      3.078116989845
 H        -3.241860123846     -9.456208797343      1.469745744524
 H        -3.834794292652     -6.234047940849      3.029711046631
 H        -2.251214457988     -6.899935365484      3.499510409388
 H        -2.021573275766     -4.548787276264      2.940775257903
 H        -2.815799380669     -4.766483324220      1.379567639650
 H         0.225262819182     -4.035899173311      2.123335700470
 H        -0.690581904434     -3.791681567864      0.633428366288
 H         1.461651721957     -5.907108052615      0.985930312590
 H         1.827160840605     -4.313724402355      0.352375431202
 H        -0.104181159212     -3.748554154587     -1.669766597004
 H         0.424940183166     -4.901698329124     -2.876619928314
 H        -7.389911513060     -7.978078934315      0.191241587894
 H        -6.532519170237     -7.701584158070     -1.319652168784
 C        -6.311562849778     -6.144222835608      0.092608389588
 N        -5.124681496010     -5.484640608724      0.037522359374
 N        -5.314619791120     -4.229034262097      0.282753957237
 N        -6.606981732906     -4.048527187213      0.500041696814
 C        -7.146683027772     -2.738988045647      0.658884218293
 C        -8.192908510468     -2.532936543771      1.544488093817
 H        -8.532778172175     -3.339961865337      2.180151938827
 C        -8.785761954701     -1.281081667445      1.604939013419
 H        -9.602033674829     -1.106166836528      2.292003873028
 C        -8.342377799846     -0.256367671546      0.784140656383
 H        -8.813618716595      0.716532133193      0.791918695208
 C        -7.284529850309     -0.487560078533     -0.083016473540
 N        -6.928964242152      0.522255551162     -1.014358991543
 N        -7.870028235075      0.923978219692     -1.894724145832
 N        -7.319019793942      1.758075555181     -2.701071579961
 C        -6.012916141652      1.912440098381     -2.365097769745
 C        -5.090448364596      2.809963164806     -3.077833790765
 C        -4.112408671251      2.262911742547     -3.910333346142
 C        -3.813757077740      0.918857637191     -4.269194658725
 C        -4.488781071248     -0.353019765467     -3.864529650989
 H        -4.161159579146     -0.670629768264     -2.868848396408
 H        -5.575074924476     -0.262361067242     -3.858756751379
 H        -4.209110748036     -1.144843525376     -4.559014424616
 C        -2.715949748363      0.987448455890     -5.109427591649
 H        -2.217990395296      0.154746458759     -5.580822668665
 C        -2.358878958815      2.337357120134     -5.258089414975
 C        -1.231036959951      2.913234971130     -6.035598926295
 H        -0.759408048834      2.142588642605     -6.642317745196
 H        -1.580173561297      3.722850913305     -6.677655041311
 H        -0.491333469935      3.342018345261     -5.356473599738
 N        -3.199796473097      3.093637957279     -4.548308884098
 B        -3.182431258778      4.648703703604     -4.491929485806
 N        -4.322410838810      5.055981574303     -3.515060137580
 C        -4.601731985343      6.296871181956     -3.117772080541
 C        -5.662872013141      6.258063447245     -2.189447855337
 C        -6.037845342816      4.943094623356     -2.016583449024
 C        -7.112335155546      4.463500442195     -1.096548120622
 H        -7.486940722864      5.299445597355     -0.507587301466
 H        -6.737036805007      3.701837016368     -0.409874040284
 H        -7.943592980357      4.024962402129     -1.649087478635
 H        -6.087102222909      7.119586381897     -1.698521525655
 C        -3.857793827399      7.485208823482     -3.605749766201
 H        -3.859900797939      7.509105211249     -4.696375325239
 H        -2.818589445112      7.445235758017     -3.273043361846
 H        -4.315610242129      8.395523535353     -3.224913163047
 F        -1.960033806871      5.098882722157     -4.024406666758
 F        -3.422901266379      5.179366485967     -5.755853612800
 C        -5.186023144085      4.177682200496     -2.868527695761
 C        -5.741180539175      1.121312963926     -1.276089809495
 I        -3.973779741567      0.997623020614     -0.215969562252
 C        -6.661531784507     -1.722997993105     -0.149083584160
 H        -5.854263750965     -1.903792040475     -0.848015119638
 C        -7.276224155067     -5.221350935166      0.400722194642
 H        -8.343940626465     -5.285992095440      0.511880567068
 C         1.971781908937     -3.722858182347     -2.000437215040
 C         2.223552235148     -2.394859039853     -1.771252694277
 H         1.583876275334     -1.562272891259     -1.517246085163
 N         3.565698586095     -2.284639761750     -1.908951959674
 C         4.394210447269     -1.147213850761     -1.720453012990
 C         3.896501179636      0.120466437885     -1.985372582473
 C         4.731261612470      1.209286818291     -1.776358158189
 N         4.297684517164      2.527018324628     -2.084581931805
 C         3.134267844476      3.180017289265     -1.821174510567
 C         3.323837000647      4.419822123916     -2.380804816258
 C         2.396484828545      5.562806270159     -2.448342301303
 C         1.691557048543      5.780334466143     -3.619795441653
 C         1.682401346428      5.072957100405     -4.862234255913
 C         0.807121532469      5.750613211728     -5.676991310349
 H         0.537406637739      5.494875782374     -6.689826557884
 C         0.274343917751      6.836784580621     -4.947117148805
 C        -0.752916677829      7.798707571868     -5.420843930416
 H        -0.956210531900      8.571668868056     -4.684709683623
 H        -1.671760851563      7.245400176012     -5.629445722564
 H        -0.423105252707      8.266629755179     -6.349673969080
 C         2.430164139323      3.835232837263     -5.237207327502
 H         3.508024362036      3.998366913697     -5.229469484644
 H         2.133446841228      3.520140400533     -6.237235603329
 H         2.217769794392      3.018136498714     -4.543909281186
 N         0.808896477801      6.853148934415     -3.731211912121
 B         0.518513989619      7.898105051724     -2.612820449526
 F         0.894107939705      9.163226916248     -3.043228178922
 N         1.369715176713      7.471927993403     -1.387059000141
 C         1.421221475482      8.116810126266     -0.217100114437
 C         0.586693923603      9.314307124746      0.071219213342
 H        -0.471475289821      9.048397257201      0.063812348444
 H         0.733522893739     10.075978994746     -0.695308464809
 H         0.845659122970      9.724469996733      1.044961378369
 C         2.351345912475      7.479316349360      0.618234952996
 C         2.886279268283      6.403141657874     -0.072118224794
 C         3.932910581722      5.474287957636      0.453651782536
 H         3.519668739502      4.485808140460      0.665131219731
 H         4.753878032930      5.348248946073     -0.253042318646
 H         4.337838425277      5.871971513329      1.383452892738
 H         2.603669800791      7.789180216977      1.620153761990
 F        -0.830164983955      7.899609340461     -2.281479394128
 C         2.251394336708      6.401309531628     -1.340765904928
 N         4.563247174680      4.460345895551     -2.933591899711
 I         1.532398268501      2.470510356928     -0.726733937281
 N         5.145985726050      3.330272762299     -2.752965156269
 C         6.036499032092      1.044147411457     -1.335045495915
 H         6.660719045046      1.915279311060     -1.199194398690
 C         6.513250509726     -0.234215404173     -1.097461260163
 H         7.529881809737     -0.371717858013     -0.755252286642
 H         2.894871936091      0.255981611482     -2.371726283584
 C         5.696708755005     -1.337285448303     -1.279375443212
 H         6.049860875893     -2.340204191969     -1.090360781477
 N         4.109894857727     -3.470804335023     -2.204559521870
 N         3.158498976152     -4.335709929412     -2.264643048659
 O        -0.345009367774     -0.305530021319     -1.735110414272
 H        -0.573555433601      0.185995803784     -0.909942100000
 C        -1.151897373875     -1.360818663671     -1.976981746842
 N        -2.387454547721     -6.311190574192     -1.021847868585
 H        -1.544394850635     -5.806228346299     -0.702130961893
 H        -2.233575581081     -7.292372012808     -0.768358662404
 H        -3.236474746678     -6.016381411530     -0.511371799012
 O        -1.833917514188     -1.733963757734      0.335681694162
 H        -1.466158238056     -0.839244069175      0.541487655677
 C        -2.621278814356     -3.672300235327     -2.623274242530
 C        -1.195643899259     -1.848951550656     -3.278069096061
 H        -0.630459041452     -1.308154102030     -4.026141465246
 C        -2.612020099218     -3.163129907904     -1.328759303971
 H        -3.184720090766     -3.631276656779     -0.538288700013
 C        -1.870649583594     -2.040419676747     -0.974956626217
 C        -3.336215625706     -4.962742543842     -2.922163973873
 H        -3.508546033757     -5.047675134377     -3.996665589845
 H        -4.315574208607     -4.977293085388     -2.437299816070
 C        -2.564667618169     -6.210033382349     -2.496536911498
 H        -3.091077309887     -7.110525851572     -2.805655730247
 H        -1.566412536976     -6.234971369906     -2.933510911222
 C        -1.905777120383     -2.995522968419     -3.603372252564
 H        -1.899578461781     -3.360161262201     -4.624034857502
 Cl       -0.956903492369      1.087087603599      0.897260028775
