# Supplementary material for: A halogen bonding BODIPY-appended aza-crown ether for selective optical sensing of inorganic and organic ion-pair species
Source: Chem Sci. 2025 Sep 8;16(41):19271–9. doi: 10.1039/d5sc05033b (PMC12447292; doi:10.1039/d5sc05033b)
Supplement: SC-016-D5SC05033B-s001 [file SC-016-D5SC05033B-s001.zip › Computational ESI/3·dopamine·HCl/Dβ_Me2CO.xyz]

180
SCF Done:  E(RM062X) =  -5634.65047764     A.U. after    1 cycles
 N         0.634253914852     -5.542277290210     -0.912700380887
 C         1.398820598624     -6.723017286024     -1.321288920870
 C         0.950643605169     -7.978630992171     -0.604045537084
 O        -0.266675308288     -8.448181707407     -1.155782661463
 C        -0.798762306138     -9.512817029716     -0.394040687747
 C        -1.961303930252    -10.129678950264     -1.129541776661
 O        -2.908980194238     -9.114611375795     -1.389348069303
 C        -4.219490042091     -9.560404273904     -1.691874044879
 C        -5.058822356035     -9.653128360405     -0.430880141920
 N        -5.182227883094     -8.349243656474      0.212812283579
 C        -5.068020950057     -8.412193792113      1.662906148346
 C        -3.618920876851     -8.581338930800      2.079284035302
 O        -2.845400010850     -7.455747144482      1.715966498608
 C        -2.794892378622     -6.464588441815      2.719395597514
 C        -2.147562013132     -5.227855836288      2.151826365754
 O        -0.917992602708     -5.597017939519      1.573730126063
 C        -0.118055286739     -4.496199078592      1.193016659164
 C         1.047061100062     -5.043194255319      0.402942889867
 C        -6.360417488879     -7.632606068073     -0.234433236545
 C         0.625471963785     -4.479403235894     -1.924330450100
 H         2.474110983566     -6.584062741525     -1.154220999784
 H         1.259493964227     -6.873156089542     -2.393674676033
 H         0.813342258018     -7.786736054192      0.466713691955
 H         1.717965783054     -8.754376273821     -0.710299856675
 H        -1.129773474640     -9.130262698754      0.580416928361
 H        -0.037173373574    -10.282904382974     -0.223694423519
 H        -1.631518007928    -10.576897863011     -2.073185417946
 H        -2.392236410170    -10.919128578587     -0.503528563196
 H        -4.651931367420     -8.828322758587     -2.377846098265
 H        -4.183425281183    -10.524328122671     -2.208318018132
 H        -6.040743857263    -10.084062742629     -0.670512384873
 H        -4.577927081858    -10.349820724238      0.257514497693
 H        -5.445093936782     -7.477774183281      2.083550147321
 H        -5.675453682500     -9.225409806063      2.088570871647
 H        -3.552895049316     -8.759711573389      3.157742747176
 H        -3.176810154932     -9.442994806925      1.574382438886
 H        -3.799896610187     -6.204946418652      3.072355744997
 H        -2.214446209234     -6.835777324780      3.572326513006
 H        -1.998717511398     -4.498285224753      2.956707892128
 H        -2.799850253379     -4.764788790343      1.399965805175
 H         0.237953258045     -3.964478860805      2.083130593405
 H        -0.705019832408     -3.788427030039      0.595623264026
 H         1.477040000385     -5.863598505199      0.977305514377
 H         1.826501991661     -4.277435937869      0.317099658079
 H        -0.144044676545     -3.757756323551     -1.656522757685
 H         0.331440113465     -4.921745951140     -2.877080047140
 H        -7.291177893848     -8.045145031610      0.185243764724
 H        -6.432515576065     -7.742561057573     -1.319674539856
 C        -6.292524563829     -6.170847764223      0.084051134216
 N        -5.132784560978     -5.462560749490      0.080038002586
 N        -5.383681451552     -4.212026293533      0.294767543629
 N        -6.694652108610     -4.085819278902      0.444564064762
 C        -7.285043177402     -2.796960747539      0.554319263866
 C        -8.343582640879     -2.586399798046      1.423960163213
 H        -8.681906539192     -3.386351029510      2.068730463420
 C        -8.952813516473     -1.340447228068      1.456095651137
 H        -9.777383007709     -1.164755414219      2.132491322779
 C        -8.511613450595     -0.319780581314      0.626916083732
 H        -8.986262293768      0.651718270652      0.630220115761
 C        -7.448312281726     -0.562178087499     -0.228669825906
 N        -7.060950951601      0.444025214621     -1.162740161429
 N        -7.942091557906      0.837163891975     -2.093953716682
 N        -7.352808284446      1.684885965050     -2.866890496322
 C        -6.074360154779      1.850811364704     -2.451430093149
 C        -5.111796078632      2.752411029571     -3.103142148662
 C        -4.096886119646      2.211700410461     -3.890248487205
 C        -3.801428207098      0.870217977077     -4.270480267928
 C        -4.502220764797     -0.401148918619     -3.914606518600
 H        -4.214219816578     -0.736395497267     -2.912652547813
 H        -5.586932549742     -0.303087362043     -3.943816771006
 H        -4.202771670931     -1.183988080021     -4.610006712067
 C        -2.675850887467      0.943618865334     -5.072076727088
 H        -2.172835296843      0.116225744846     -5.547068911801
 C        -2.294170397793      2.291127207389     -5.176737709002
 C        -1.145321192057      2.860010088364     -5.928143434737
 H        -0.509967087672      2.059895552635     -6.301111687270
 H        -1.496191837593      3.457060632722     -6.772104287136
 H        -0.560687190240      3.520843817229     -5.287015330157
 N        -3.146725098996      3.045645273215     -4.474027737220
 B        -3.080114845062      4.587093511928     -4.321735517859
 N        -4.310288293257      5.000354112190     -3.474433426645
 C        -4.617143335132      6.244396725069     -3.092735279544
 C        -5.736908143829      6.204277860045     -2.242093400567
 C        -6.123274770107      4.885240499630     -2.095567100848
 C        -7.258602084572      4.409193250820     -1.249482000179
 H        -7.658441448162      5.243083780871     -0.675291167197
 H        -6.940479863565      3.632273733539     -0.552013451493
 H        -8.061365105415      3.991079584434     -1.857078713365
 H        -6.196159714000      7.064233961615     -1.780584967945
 C        -3.845286226828      7.435558961507     -3.532674156042
 H        -3.937451661247      7.570186624276     -4.611940660824
 H        -2.785508943877      7.313118076445     -3.304923735129
 H        -4.217657602900      8.326815126525     -3.033045524062
 F        -1.905671929820      4.956218422472     -3.671265822294
 F        -3.125286618762      5.201919538295     -5.573319433927
 C        -5.217151004786      4.122067175822     -2.888259863878
 C        -5.869684157376      1.056572060800     -1.350444365648
 I        -4.166346827855      0.913172442026     -0.208276176229
 C        -6.815644653436     -1.791683257550     -0.276556502150
 H        -6.010936865159     -1.981986085564     -0.975026900929
 C        -7.309000194310     -5.285812456586      0.332628399783
 H        -8.376586490542     -5.398385430164      0.400989944158
 C         1.910403656869     -3.724159317995     -2.091075447125
 C         2.180233353383     -2.411092631994     -1.800476396682
 H         1.565533065650     -1.602879343900     -1.435004548021
 N         3.502134968658     -2.275406520198     -2.051342429109
 C         4.340240815882     -1.148784617607     -1.841186327104
 C         3.868796525216      0.123492717737     -2.128727105126
 C         4.712085350148      1.198136835878     -1.887992515462
 N         4.296647377971      2.524535748662     -2.203942563779
 C         3.157451940220      3.196593750862     -1.901397832665
 C         3.352922640791      4.440088234181     -2.450746629876
 C         2.453799140202      5.606933625303     -2.456642647962
 C         1.704893464640      5.871476154076     -3.591803328009
 C         1.615911596018      5.191131292051     -4.845439938986
 C         0.723820460045      5.912760348810     -5.606098086200
 H         0.400340604229      5.685041630525     -6.609985522533
 C         0.261137668311      6.999234260482     -4.833917266253
 C        -0.732222458234      8.021463179020     -5.253477917386
 H        -0.993774626882      8.695160679847     -4.442425157150
 H        -1.632863520159      7.515587162632     -5.605983051554
 H        -0.333274209319      8.605698638304     -6.084853126758
 C         2.303337304017      3.937725288385     -5.278219548534
 H         3.385441144741      4.064254526558     -5.314043447387
 H         1.954877877606      3.655790996741     -6.270735143134
 H         2.093043142685      3.112925861299     -4.593917636441
 N         0.850681342187      6.973604023339     -3.638938567623
 B         0.637667887166      7.988296790446     -2.483466120543
 F         1.018814881793      9.264385652387     -2.901093078038
 N         1.525730631654      7.518672352083     -1.307215819391
 C         1.644020921752      8.129687719764     -0.120205019735
 C         0.858074222284      9.337912275355      0.247657496901
 H        -0.204692601681      9.097863524719      0.305624675182
 H         0.975618198716     10.120243334735     -0.502512775971
 H         1.186787167555      9.714649401812      1.213229252253
 C         2.590154117603      7.444643283230      0.656487214082
 C         3.066810797619      6.373081245176     -0.083232777720
 C         4.107389102582      5.404708478300      0.379387106548
 H         3.676747708014      4.422147788653      0.582801135274
 H         4.897207169989      5.271925494511     -0.360341681498
 H         4.557113422096      5.768673729931      1.301725984539
 H         2.892458792313      7.721365820091      1.654316383083
 F        -0.700528967259      8.019160641834     -2.095406581204
 C         2.380576218358      6.422041910080     -1.325301874845
 N         4.573137263053      4.461330150833     -3.040221250663
 I         1.565463599460      2.500751675756     -0.789344010332
 N         5.137006259191      3.313074985172     -2.887799526693
 C         5.996893650002      1.020857036749     -1.396427470862
 H         6.625322615576      1.882627785475     -1.222862073584
 C         6.449866217951     -0.263546408058     -1.140598382501
 H         7.448982251821     -0.413789970282     -0.756047584270
 H         2.886421034371      0.268005424250     -2.558547076990
 C         5.623204499175     -1.354458545461     -1.352310711535
 H         5.955511788514     -2.359584580879     -1.136873002272
 N         4.021721950301     -3.430437462172     -2.477737728028
 N         3.070584172335     -4.300983556854     -2.509372295762
 O        -0.440891892187     -0.234387741678     -1.773107004566
 H        -0.678837756640      0.260312875291     -0.962959526512
 C        -1.217737135520     -1.330185296627     -1.987682344379
 N        -2.475199396798     -6.366876253876     -0.973713576504
 H        -1.610435017485     -5.924529952021     -0.627373131268
 H        -2.401107369848     -7.369424144365     -0.755146060801
 H        -3.311559752814     -6.038041376145     -0.457927512613
 O        -1.906954742053     -1.622714587880      0.331793249632
 H        -1.504873132043     -0.745300838043      0.496733417127
 C        -2.664127614317     -3.669133796401     -2.572535779213
 C        -1.243409106101     -1.855201898934     -3.274204893675
 H        -0.677651604715     -1.336873341398     -4.037933874550
 C        -2.656647871958     -3.130335903402     -1.290588984747
 H        -3.227141334766     -3.588748701900     -0.492204760545
 C        -1.926127089772     -1.989964954184     -0.972901117612
 C        -3.392938028171     -4.955826592982     -2.856198193850
 H        -3.578449274439     -5.038890598120     -3.927926185082
 H        -4.366328560735     -4.957448942641     -2.361394568865
 C        -2.635950281017     -6.217266909604     -2.447641262879
 H        -3.177812316242     -7.096518607233     -2.787287290119
 H        -1.636882139903     -6.248546523492     -2.881539022617
 C        -1.946879544344     -3.012909105365     -3.567894872030
 H        -1.935471863792     -3.406370566808     -4.577273750096
 Cl       -0.982410920297      1.256994064938      0.904159419501
