# Supplementary material for: A halogen bonding BODIPY-appended aza-crown ether for selective optical sensing of inorganic and organic ion-pair species
Source: Chem Sci. 2025 Sep 8;16(41):19271–9. doi: 10.1039/d5sc05033b (PMC12447292; doi:10.1039/d5sc05033b)
Supplement: SC-016-D5SC05033B-s001 [file SC-016-D5SC05033B-s001.zip › Computational ESI/3·dopamine·HCl/Dγ_gas.xyz]

180
SCF Done:  E(RM062X) =  -5634.57290648     A.U. after    1 cycles
 N         3.996976137313     -3.588196248141      3.383484343723
 C         4.956483918766     -4.500956479396      4.007332298759
 C         4.604701000715     -5.959767840760      3.771450409868
 O         3.305690680202     -6.173731340755      4.280407949964
 C         2.928645449415     -7.521409479193      4.437490175338
 C         1.475089828535     -7.553475114222      4.840306346505
 O         0.674194224021     -7.154311585705      3.747021783070
 C        -0.696486047660     -7.019277000490      4.093817348609
 C        -1.552655626397     -6.888104385041      2.851476372679
 N        -1.289166186629     -5.705676942190      2.026344845598
 C        -1.678037051891     -4.478777167248      2.728867813123
 C        -1.416727446760     -3.210787545501      1.932641656285
 O        -0.026629676466     -3.004856017250      1.746299138202
 C         0.528900406633     -1.928229218321      2.471662847346
 C         0.486558688170     -2.161918850044      3.969867237903
 O         1.140423968327     -3.369895747440      4.333082754842
 C         2.295910026274     -3.189290742269      5.132140231549
 C         3.449888736995     -2.613613882164      4.331198635188
 C        -1.963233558027     -5.837448560168      0.718116509224
 C         4.409860769015     -3.043159878391      2.079142667926
 H         4.949332003598     -4.334416073946      5.086081638526
 H         5.976087858666     -4.304953911518      3.661295880448
 H         5.330681846724     -6.602532914166      4.283672291243
 H         4.636781079402     -6.206118343026      2.699471088162
 H         3.535269434542     -7.999812483419      5.215821264603
 H         3.069967763011     -8.082172998015      3.504858512946
 H         1.199487425634     -8.567649256737      5.151734378167
 H         1.321696423827     -6.875242082829      5.688683969758
 H        -1.023971109460     -7.919340799432      4.626909902807
 H        -0.813712182611     -6.170985512571      4.777039955837
 H        -1.377311536223     -7.771067604873      2.233718526889
 H        -2.603944974666     -6.928506354415      3.171061680269
 H        -2.743108785996     -4.504850856792      3.007983263638
 H        -1.096591451328     -4.419047779972      3.650816711339
 H        -1.863503335404     -3.241066772553      0.941466331010
 H        -1.861985444989     -2.355776838204      2.447914308789
 H         1.564232785924     -1.849158033861      2.126903986307
 H         0.010538402656     -0.999667097236      2.209964900262
 H        -0.549686409862     -2.226277745569      4.313422860692
 H         0.938901282930     -1.303696983414      4.476753353507
 H         2.553945867148     -4.173948655533      5.522371761940
 H         2.067884960096     -2.527772122648      5.975763556471
 H         4.230600675878     -2.241435132431      5.005567181741
 H         3.089118294094     -1.744844446219      3.781424449551
 H         3.575335727626     -3.098877773402      1.372523064080
 H         5.197860462068     -3.686168835738      1.679401508543
 H        -1.728610296953     -6.827661579955      0.325431526372
 H        -1.553352155479     -5.102965702269      0.026186440311
 C        -3.446765444872     -5.639412722373      0.760624237786
 N        -4.316600201341     -6.531270731502      1.314105232385
 N        -5.504904171521     -6.033180762208      1.306647772036
 N        -5.436376414758     -4.820919147440      0.747881177061
 C        -6.558498088822     -3.954312536882      0.712618445247
 C        -7.634766368251     -4.176506136914      1.557982625965
 H        -7.637158084916     -5.042889014276      2.202757004584
 C        -8.678610163080     -3.263510519814      1.559657088288
 H        -9.525877113874     -3.426493396345      2.211784588954
 C        -8.635981832155     -2.125918854625      0.770109462701
 H        -9.429282709211     -1.393317035313      0.789638030064
 C        -7.547357924004     -1.930954788074     -0.070541674196
 N        -7.503102539570     -0.766630238923     -0.879799782205
 N        -8.660304029035     -0.272201077257     -1.356076801602
 N        -8.395628540886      0.790513470962     -2.025890763038
 C        -7.057344725061      1.016200812748     -1.994538418070
 C        -6.416314524149      2.160360182408     -2.665167006665
 C        -6.191417228994      2.105029799588     -4.031889294383
 C        -6.507778993660      1.106875740586     -5.002146375616
 C        -7.170406235874     -0.215272490099     -4.794694836932
 H        -6.645277428003     -0.811644485567     -4.046114396517
 H        -8.198829867723     -0.096339456069     -4.452800060303
 H        -7.177162223529     -0.771247317803     -5.730961650414
 C        -6.078110422650      1.606658888853     -6.212513557951
 H        -6.156041442436      1.123365669320     -7.173536105915
 C        -5.501229392504      2.874851779642     -5.988369199370
 C        -4.884132293413      3.788591970038     -6.982627933047
 H        -4.984766293932      3.375161134662     -7.983648587234
 H        -5.361834321814      4.768382243118     -6.944069747756
 H        -3.823704679418      3.921368043033     -6.760457896608
 N        -5.570416115371      3.162995799938     -4.689369811197
 B        -4.942647610157      4.407038550441     -3.999081147179
 N        -5.338583602513      4.313369072475     -2.500320862875
 C        -5.064500714408      5.228198883341     -1.567011921108
 C        -5.585368008314      4.797890164289     -0.334936943996
 C        -6.191931894665      3.568250569392     -0.528126013154
 C        -6.890784679517      2.774922824451      0.528774448851
 H        -7.866327465464      2.422282439023      0.193045021289
 H        -7.034774042316      3.394567685547      1.413020683035
 H        -6.304457180363      1.902116792518      0.824917890644
 H        -5.522722469628      5.344902296246      0.592623773781
 C        -4.315484884665      6.476395576923     -1.872773168900
 H        -4.892584623408      7.111630079775     -2.546701960637
 H        -3.376081564776      6.238877004880     -2.376228784888
 H        -4.107480102906      7.022813797703     -0.955170709092
 F        -3.563283074649      4.385635193022     -4.130326233766
 F        -5.448873623091      5.575783864921     -4.557042924573
 C        -6.021887852837      3.262500117813     -1.905009290666
 C        -6.459555345804      0.024031462022     -1.257744225249
 I        -4.445137038831     -0.121546967480     -0.773494788916
 C        -6.523939763909     -2.860296242958     -0.138273438236
 H        -5.720377103268     -2.733870643993     -0.846439184583
 C        -4.164100890426     -4.535501597403      0.389355116150
 H        -3.873709839754     -3.599333078719     -0.057103233441
 C         4.862597823731     -1.622477510510      2.101738175779
 C         4.293456603615     -0.542343111590      1.484449268257
 H         3.452019321816     -0.450405772234      0.816916402168
 N         5.016479844794      0.511643338509      1.927590604996
 C         4.822946247594      1.890328802933      1.648967791571
 C         4.165552454958      2.256366575350      0.485531735411
 C         3.949960477104      3.603114354842      0.242937131783
 N         3.324963888780      4.001801911130     -0.966107377385
 C         2.210198054075      3.536324892979     -1.590370055341
 C         2.185049139081      4.230225160791     -2.773961118175
 C         1.252976336000      4.145445284811     -3.912577421072
 C         1.393230508848      3.096339050760     -4.825376854283
 C         2.266338503419      1.975641844519     -4.860874315568
 C         1.936223433141      1.272717105266     -6.007115703359
 H         2.391794423062      0.357907837147     -6.351876382920
 C         0.896577962058      1.956072726932     -6.656734226276
 C         0.207484494408      1.598953958039     -7.925877517103
 H        -0.821622285497      1.297395555066     -7.724403296979
 H         0.729374692012      0.779883801792     -8.416109924066
 H         0.167380878125      2.458797793080     -8.595230490798
 C         3.329631003962      1.569136934577     -3.891585152446
 H         2.885991506329      1.165419966242     -2.977466281915
 H         3.981407828814      2.400925499952     -3.621804187136
 H         3.941248251490      0.785192039044     -4.337557942894
 N         0.577255399146      3.041855270495     -5.946945050107
 B        -0.441153128460      4.129034969927     -6.383872378300
 F         0.007301001370      4.771429169355     -7.530219408613
 N        -0.525024450809      5.143832219632     -5.206907742586
 C        -1.339708188384      6.191034503639     -5.128764995782
 C        -2.365978690099      6.515268554618     -6.152009259083
 H        -2.438513522614      7.595878887365     -6.272988770359
 H        -3.336431477806      6.146151472174     -5.811194433748
 H        -2.131156602526      6.058243957597     -7.110752329699
 C        -1.073646550595      6.897795646062     -3.932864497680
 C        -0.057275279225      6.251202128033     -3.267850377081
 C         0.519116332281      6.653523145199     -1.950018650455
 H         0.454318831885      5.840302407888     -1.224309421857
 H         1.570262869464      6.929552894550     -2.042791235656
 H        -0.029974186157      7.507538468274     -1.555586108795
 H        -1.590989259746      7.788902539768     -3.612876108568
 F        -1.677931984846      3.550980034738     -6.625649455629
 C         0.298069763504      5.133913876628     -4.083535293088
 N         3.254136855376      5.070162319164     -2.802287395164
 I         0.839854622484      2.179652502452     -0.850988806575
 N         3.935210516543      4.931803836440     -1.723226692582
 C         4.408438332452      4.575915604291      1.117546401607
 H         4.242903450531      5.618033834801      0.884302438734
 C         5.086292519356      4.184413016538      2.261723564143
 H         5.451817326579      4.934264168750      2.949867977910
 H         3.852167896218      1.520922653648     -0.242506983203
 C         5.289880977919      2.843099943296      2.543778825009
 H         5.805450408390      2.525400241781      3.438085430149
 N         5.972491205968      0.104267920821      2.768902734021
 N         5.885922096931     -1.176509104016      2.877195200362
 O         0.841492396255     -0.951323548390     -2.391232661597
 H         0.010933373413     -0.674602150551     -1.963575858037
 C         1.326068360256     -2.073978459776     -1.818474154130
 N         1.779142032439     -5.123300512417      2.100034489998
 H         1.247045141350     -5.589159229656      2.846220766931
 H         1.146700741865     -4.403529673323      1.708093304869
 H         2.575579801303     -4.649889941956      2.573726123923
 O        -0.854675367282     -3.020065600531     -1.359963168699
 H        -1.139358823418     -2.128137718519     -1.053123421695
 C         2.456229059208     -4.394389789198     -0.703610666238
 C         2.705253134316     -2.242850820613     -1.759409819635
 H         3.325417752394     -1.451469031575     -2.162302799090
 C         1.080354636400     -4.237759156227     -0.801255380904
 H         0.406571055014     -4.997127026032     -0.425987741735
 C         0.499738815535     -3.095776188108     -1.325706355609
 C         3.041484594141     -5.604948456528     -0.015483748372
 H         4.030181766852     -5.349759320732      0.376829926054
 H         3.198810005360     -6.422095479880     -0.725304728082
 C         2.174979877526     -6.153299662652      1.111516256192
 H         1.247701340601     -6.587454706067      0.739004437461
 H         2.700628519008     -6.937039760382      1.654381946464
 C         3.268748728891     -3.382403544561     -1.203047372649
 H         4.347978414749     -3.473764058873     -1.145664839413
 Cl       -1.302133493931     -0.279245238994     -0.125964104024
