# Supplementary material for: A halogen bonding BODIPY-appended aza-crown ether for selective optical sensing of inorganic and organic ion-pair species
Source: Chem Sci. 2025 Sep 8;16(41):19271–9. doi: 10.1039/d5sc05033b (PMC12447292; doi:10.1039/d5sc05033b)
Supplement: SC-016-D5SC05033B-s001 [file SC-016-D5SC05033B-s001.zip › Computational ESI/3·dopamine·HCl/Dγ_Me2CO.xyz]

180
SCF Done:  E(RM062X) =  -5634.63631071     A.U. after    1 cycles
 N         6.979443840284     -2.572924910705     -0.220502784018
 C         8.344840517363     -3.009273636588      0.097163457409
 C         9.038183736932     -2.076753490318      1.073116440614
 O         9.060820957598     -0.789294518859      0.492087882019
 C         9.938443985155      0.131240873034      1.103129681733
 C         9.735010585085      1.472180395301      0.445989091217
 O         8.458721803470      1.981030154827      0.797353387086
 C         8.142701222923      3.180774327059      0.108857969172
 C         6.947153872308      3.857668729879      0.746829181926
 N         5.695948916291      3.093076186348      0.711350754647
 C         5.197983400118      2.967966106889     -0.659828916847
 C         3.917711113941      2.159787133708     -0.783974692729
 O         4.112216875719      0.797787984382     -0.438039300861
 C         4.094873948844     -0.110972233644     -1.522485456763
 C         5.258843483283      0.080468501212     -2.474631811480
 O         6.504519653166     -0.026628381378     -1.805075302415
 C         7.292211741877     -1.136406271234     -2.210605733791
 C         6.751418446888     -2.445376532648     -1.663124633991
 C         4.705251018810      3.683781327790      1.625372003666
 C         5.919498665986     -3.264334061360      0.527291945826
 H         8.932624749384     -3.022033393744     -0.822141256302
 H         8.352355551732     -4.026765522133      0.498056468842
 H        10.056884135441     -2.433085924781      1.260942592888
 H         8.509643211579     -2.049410096710      2.037042502267
 H        10.978418328945     -0.185854573966      0.968585824711
 H         9.742845614807      0.204721173508      2.179806249043
 H        10.512737239767      2.168357299850      0.776101075623
 H         9.805711577484      1.359095755379     -0.642049292831
 H         8.988484339445      3.873141240448      0.179218871647
 H         7.986263092546      2.962233996996     -0.952752469423
 H         7.192669935141      4.043651075374      1.793958860745
 H         6.828579837227      4.837016566402      0.260837944625
 H         5.023409540384      3.957749158142     -1.110509614983
 H         5.966448655221      2.470950990267     -1.253586897784
 H         3.130688525646      2.534198373987     -0.131038166175
 H         3.551014356275      2.240933045047     -1.810817338673
 H         4.130162603847     -1.104748586349     -1.070198216340
 H         3.151091283267     -0.020062696414     -2.071318213558
 H         5.207947896298      1.068275423775     -2.940797425197
 H         5.177831547275     -0.658309096972     -3.277480948532
 H         8.296919575998     -0.950170977827     -1.832521829412
 H         7.331854906185     -1.184338279020     -3.303517388677
 H         7.200074025224     -3.285208337137     -2.207381122866
 H         5.680810958756     -2.490909386788     -1.863603652268
 H         5.176288870441     -2.536947825029      0.873556563040
 H         6.365975873186     -3.701275774262      1.422912813299
 H         5.205089983157      3.880310207236      2.574077367476
 H         3.916627870890      2.958065417429      1.821301458831
 C         4.023766591302      4.924403925839      1.128762110341
 N         4.621824989425      6.138615218111      0.971485067576
 N         3.781003787288      6.969586024498      0.450920373883
 N         2.628551768692      6.320752435175      0.268035044437
 C         1.519816521370      6.922046314012     -0.379576697619
 C         1.712945065395      7.973384004794     -1.263298854069
 H         2.707834385364      8.360218801054     -1.428676150373
 C         0.617446658612      8.493744747437     -1.936142763508
 H         0.757330843583      9.311804755850     -2.629010328937
 C        -0.646929306648      7.951071191158     -1.764853915659
 H        -1.498173504533      8.324738625655     -2.315418913177
 C        -0.808949809021      6.902837140280     -0.870558436850
 N        -2.104641579796      6.343413222098     -0.686555374957
 N        -3.167207465295      7.157161387475     -0.627659084971
 N        -4.223040311521      6.430256966113     -0.489155153698
 C        -3.860112497837      5.125564558068     -0.459366657544
 C        -4.813304746418      4.010584986861     -0.320183019606
 C        -5.195058855855      3.599309301523      0.950244992322
 C        -4.859588038984      4.095272625202      2.243848910981
 C        -3.951396803061      5.226954367318      2.598019753287
 H        -2.934845686213      5.045116318657      2.242886495887
 H        -4.287412092465      6.165580587512      2.156835226408
 H        -3.918423390131      5.344794534925      3.679575083664
 C        -5.546242843078      3.303217103418      3.143722564655
 H        -5.531960457487      3.389690658432      4.218766624499
 C        -6.275758139331      2.340988837237      2.418527925516
 C        -7.166973959860      1.276261819549      2.949038144206
 H        -7.001193318744      1.150355105569      4.016719530555
 H        -8.212253143663      1.549029603552      2.789689570765
 H        -6.990403264904      0.327945862115      2.441395387029
 N        -6.062448801455      2.522267008500      1.112027619441
 B        -6.572748335752      1.610179032771     -0.030790105568
 N        -6.130242632271      2.273404742016     -1.357026303242
 C        -6.422826193551      1.838452526822     -2.587345792334
 C        -5.770897979201      2.652148708801     -3.530581562082
 C        -5.047507015031      3.613993069880     -2.846671414818
 C        -4.204792772701      4.674810665164     -3.476832417088
 H        -4.458271422113      5.668300322293     -3.106511650213
 H        -4.347245892499      4.661422146681     -4.556016539506
 H        -3.144156908525      4.509273005298     -3.274910275648
 H        -5.832587881966      2.534155104806     -4.600973819138
 C        -7.311031511130      0.671269752107     -2.834793251176
 H        -8.350237925715      0.931356323419     -2.625058215469
 H        -7.043036668422     -0.160028970743     -2.180843659591
 H        -7.232049215983      0.354599652375     -3.872246768312
 F        -5.998870644002      0.343136772285      0.077141906914
 F        -7.959699389126      1.493450124701      0.019741430681
 C        -5.278417354485      3.367307023312     -1.464571526463
 C        -2.496237469633      5.046963898823     -0.586254117022
 I        -1.369020722450      3.314875703884     -0.684168057031
 C         0.256546037208      6.400875831719     -0.144666714530
 H         0.100928583606      5.632650680059      0.598122583787
 C         2.736282165696      5.039873250408      0.680860661082
 H         1.930472505374      4.330253712450      0.605700429076
 C         5.165796020624     -4.306463945394     -0.233719693517
 C         3.836171766200     -4.309052029061     -0.556479095421
 H         3.033565612022     -3.625589539949     -0.336050781445
 N         3.677416847641     -5.410585800999     -1.322190053924
 C         2.497081598315     -5.859732668676     -1.968484514560
 C         1.272114429485     -5.623719980355     -1.364365852239
 C         0.126076171824     -6.028409895211     -2.027928008231
 N        -1.142447845090     -5.832684758172     -1.409645861243
 C        -1.694409735216     -4.722435102147     -0.857917051765
 C        -2.900809929679     -5.161096202179     -0.372743284348
 C        -3.950348260384     -4.439682533586      0.370817590316
 C        -3.873937677147     -4.390567205963      1.761162696689
 C        -2.874177171845     -4.840034114887      2.668846841474
 C        -3.327035286987     -4.499653617815      3.931374609852
 H        -2.822580347148     -4.684380195236      4.866708204473
 C        -4.573752205866     -3.864508862090      3.796301123319
 C        -5.446286084784     -3.325673607377      4.873640098891
 H        -5.414527344521     -2.234662012201      4.877058115691
 H        -5.107724359196     -3.687716369119      5.841587800756
 H        -6.483844281789     -3.621565360796      4.718756031603
 C        -1.575207307871     -5.517558784874      2.373534015167
 H        -0.891404657866     -4.846728171454      1.848464493217
 H        -1.708429642693     -6.405076447245      1.754177994783
 H        -1.100556881599     -5.816589971277      3.306589574867
 N        -4.893543740710     -3.797363303103      2.499165047255
 B        -6.229388949917     -3.276304065381      1.912945659424
 F        -7.272201587446     -4.139715621047      2.262069478969
 N        -6.055934828322     -3.256527925678      0.373336536272
 C        -6.929292437406     -2.774872667861     -0.515605042011
 C        -8.175863819738     -2.066194265662     -0.125036688722
 H        -8.837256149768     -1.976889434681     -0.984645801869
 H        -7.933057612219     -1.065349651382      0.238026158812
 H        -8.692037607299     -2.598772148740      0.673885509711
 C        -6.463835916221     -3.051910626438     -1.816740410847
 C        -5.267926121742     -3.735998803187     -1.713188689081
 C        -4.433836665566     -4.211452471946     -2.857317276853
 H        -3.464748123485     -3.708917414187     -2.875816336874
 H        -4.246158487914     -5.284271209798     -2.800912995613
 H        -4.943353586504     -3.998519251502     -3.795352241028
 H        -6.970901266219     -2.777054087826     -2.728567534404
 F        -6.510687788409     -2.005549041048      2.397789763697
 C        -5.010354277940     -3.864502777609     -0.317818705049
 N        -3.020520438416     -6.482531624660     -0.654429718793
 I        -0.921561830183     -2.809631282302     -0.855855612294
 N        -1.964212914331     -6.880948567421     -1.275922633190
 C         0.183484823836     -6.682123453022     -3.248673880724
 H        -0.730902678785     -6.989838751550     -3.735944325675
 C         1.423820577409     -6.931221401687     -3.817320446363
 H         1.483890870931     -7.439750908045     -4.769400562385
 H         1.210133368897     -5.167854739964     -0.385629510045
 C         2.586813564089     -6.513859862034     -3.189145393245
 H         3.556043831342     -6.681523995857     -3.636059984283
 N         4.839061807157     -6.053756794828     -1.466318618193
 N         5.737070310164     -5.396399290598     -0.812037203977
 O         0.187835470308     -1.038311048741      2.090494877244
 H        -0.036328781575     -0.515658267317      1.297427740611
 C         1.530005533871     -0.998899132869      2.318714627461
 N         6.414249466059      0.051305251037      1.072134413556
 H         7.062093132423      0.745551338200      0.673026481677
 H         5.473483412173      0.312567738228      0.740128775002
 H         6.679370924157     -0.862418120773      0.646656022216
 O         1.721318338207      1.351769194782      1.768554247322
 H         1.143797037419      1.190285408889      0.994523344203
 C         4.270873509507     -0.983386497585      2.941308221145
 C         2.168376031179     -2.153356698540      2.758320305428
 H         1.576812841369     -3.055340738674      2.855989116027
 C         3.624843808785      0.164992555684      2.506589135000
 H         4.165281512248      1.093794235392      2.386730410127
 C         2.277974930010      0.175149342932      2.179083780116
 C         5.747802913556     -0.974935320784      3.260667450506
 H         6.170067661152     -1.957432479856      3.034431718002
 H         5.899111605953     -0.825689062199      4.332889719222
 C         6.552750866607      0.099208227208      2.547037220097
 H         6.262978147134      1.103771333457      2.854249741887
 H         7.610752331666     -0.013772055117      2.774393551343
 C         3.521581054133     -2.151656226542      3.061766238900
 H         3.999537759030     -3.068525841184      3.387344415203
 Cl        0.098393458477      0.386243175314     -0.704249867950
