# Supplementary material for: A halogen bonding BODIPY-appended aza-crown ether for selective optical sensing of inorganic and organic ion-pair species
Source: Chem Sci. 2025 Sep 8;16(41):19271–9. doi: 10.1039/d5sc05033b (PMC12447292; doi:10.1039/d5sc05033b)
Supplement: SC-016-D5SC05033B-s001 [file SC-016-D5SC05033B-s001.zip › Computational ESI/3·dopamine·HCl/Dδ_gas.xyz]

180
SCF Done:  E(RM062X) =  -5634.58784582     A.U. after    1 cycles
 N        28.773718999118     23.345769192754     22.211203461461
 C        30.081061808444     22.838546964698     21.802414380407
 C        31.022710467664     22.575363560996     22.954678812231
 O        31.295833274708     23.787547256182     23.651453082490
 C        32.008959832860     23.586730849428     24.853390157361
 C        32.680780420201     24.876118460612     25.250731925670
 O        31.700464429738     25.865469987587     25.471302827126
 C        32.232554558624     27.129871686152     25.815160049363
 C        32.694291045509     27.914177320825     24.594063252260
 N        31.564674920986     28.399725294809     23.804757409294
 C        31.871132373220     28.431727297033     22.379061659477
 C        30.713440621984     28.848625242204     21.492579715945
 O        29.598699280835     28.038504202925     21.756065249811
 C        28.526656222327     28.233200981956     20.860667609639
 C        27.452705393630     27.222442877423     21.185745479028
 O        28.040871635359     25.948017338080     21.097524406988
 C        27.113255947835     24.870688929411     21.168327495637
 C        27.894546190599     23.578416601777     21.060657920907
 C        31.033243510605     29.663080133747     24.320758428690
 C        28.113813142264     22.540692515391     23.244043672789
 H        30.531870276882     23.588985071871     21.147286115059
 H        30.004846374850     21.899791296282     21.236734559255
 H        31.961458153666     22.174464038105     22.557075391157
 H        30.611091482570     21.827549321540     23.637465997824
 H        32.781165627241     22.821891347088     24.713049154231
 H        31.328967952834     23.245700770263     25.643092501078
 H        33.264508760218     24.712550788365     26.165226906688
 H        33.368931616026     25.176059286313     24.452078554678
 H        31.429943017794     27.667258428239     26.324905163096
 H        33.063707807944     27.007267880984     26.519690735677
 H        33.351733556308     28.737542652228     24.909356647907
 H        33.299243746797     27.261637338820     23.963257999971
 H        32.712171545246     29.111504423640     22.160474311729
 H        32.175268680819     27.423464101159     22.089616209579
 H        30.458031646565     29.906164706134     21.638545199491
 H        31.029035635271     28.735004787573     20.447913211230
 H        28.124955782054     29.252192521807     20.952759808871
 H        28.872599866004     28.085450253808     19.830713242701
 H        26.624591886988     27.325416230236     20.474543526068
 H        27.047959176209     27.395202974213     22.194466640364
 H        26.400016435988     24.940805879920     20.339244193012
 H        26.530135447857     24.917270544536     22.093274064501
 H        28.504946380877     23.635242749267     20.157044149469
 H        27.183515490701     22.754666953431     20.925045011024
 H        27.127281768498     22.971289345397     23.427600770442
 H        28.678058568354     22.626598749073     24.177481375623
 H        31.471148997284     30.530502328194     23.807822592161
 H        31.308245987896     29.746571249994     25.373182846409
 C        29.542832602352     29.687755192821     24.224657418591
 N        28.826715652860     28.699890975277     24.817150354906
 N        27.584354945634     28.829753637148     24.514697627410
 N        27.458923105256     29.899163586054     23.730834411258
 C        26.188160515593     30.214880928277     23.179084664303
 C        26.064026856774     31.172572089536     22.182462416322
 H        26.931938351888     31.689214872557     21.796629396551
 C        24.803510718193     31.469021693292     21.682553360445
 H        24.700885564798     32.220365943694     20.911711905075
 C        23.679669917324     30.813889703902     22.158633601915
 H        22.689870126663     31.043939739110     21.790673285609
 C        23.835962107330     29.850519372709     23.144273736730
 N        22.695190630980     29.230486260882     23.709569423177
 N        21.739530108569     30.019462830245     24.242237468386
 N        20.899744778032     29.261411620117     24.847552407005
 C        21.293753779225     27.965749402769     24.728807889510
 C        20.554723950140     26.847497255703     25.335067606822
 C        21.088079147309     26.212003925565     26.455925970718
 C        22.263980553938     26.454387344599     27.225159562626
 C        23.341719538652     27.473496462167     27.036430005310
 H        24.019739847812     27.177525003145     26.231108747332
 H        22.943274150304     28.462188059000     26.806370390473
 H        23.933334715251     27.542154806695     27.948612199740
 C        22.248949150900     25.524158575779     28.246451519156
 H        22.993921288701     25.401502056690     29.016613939391
 C        21.092222130801     24.737493448735     28.106427082549
 C        20.625324930903     23.621571050508     28.971459545444
 H        21.427825595953     23.305115558131     29.635274150320
 H        19.766412746465     23.938307883508     29.566700030857
 H        20.299049843702     22.780212226485     28.357775765095
 N        20.405860282676     25.152726946819     27.040484570332
 B        19.053750223404     24.555805731594     26.560086013288
 N        18.603563180336     25.426739752422     25.355003943447
 C        17.485475044847     25.257705947864     24.648390170157
 C        17.474122851906     26.175121832886     23.578277920011
 C        18.628045763667     26.929154062258     23.642416991114
 C        19.013676279439     28.004065978064     22.679302486694
 H        18.983224293828     28.987679194940     23.148839735707
 H        18.325592265309     28.000465408495     21.835069385063
 H        20.025562239946     27.855034233530     22.297541943670
 H        16.692702679525     26.255238445340     22.839128860308
 C        16.460845328845     24.243820360717     25.002864891921
 H        15.690211980186     24.204731176247     24.235927041662
 H        15.998680796977     24.494849872840     25.959441242977
 H        16.908204028180     23.256732018763     25.116451136812
 F        19.226997306709     23.236757859204     26.165538521125
 F        18.114977121456     24.620864357230     27.582011175303
 C        19.341627987265     26.456526117814     24.782454889337
 C        22.452209743020     27.925256846871     23.993834678378
 I        23.453521433070     26.233990084659     23.335181996819
 C        25.078425329043     29.541347584512     23.666346923433
 H        25.176871679137     28.815258141944     24.460304303850
 C        28.668211118839     30.479333550630     23.533861442635
 H        28.804977257607     31.364953117094     22.940572516646
 C        27.874412644205     21.102230158232     22.911872337711
 C        26.663466136931     20.497120973895     22.727670212979
 H        25.659968250765     20.896092020176     22.737491228833
 N        26.973064796435     19.208199591010     22.466962249804
 C        26.055409856920     18.161803298588     22.214480554802
 C        24.831624369102     18.226247150113     22.858414833469
 C        23.855842622915     17.302608732014     22.535495830506
 N        22.578186714840     17.401829407265     23.144620587390
 C        21.818901490171     18.493818074428     23.442736025574
 C        20.704527748132     17.963226024181     24.040683181592
 C        19.516132532645     18.643589957093     24.582264128733
 C        19.582132219266     19.252585514995     25.826540982627
 C        20.647129948916     19.375540085265     26.770041938050
 C        20.135438775881     20.099438651542     27.824894239260
 H        20.658153713907     20.374642865593     28.727892985195
 C        18.787244056453     20.408617185883     27.538721161900
 C        17.833379556610     21.190961129996     28.365631996909
 H        18.199403444638     21.264962819146     29.388398106814
 H        16.846658850896     20.728638626178     28.361909681311
 H        17.735968109069     22.199114161663     27.953864989852
 C        22.041517069595     18.844578212666     26.689203356035
 H        22.520582276049     18.933572618767     27.663349975522
 H        22.639404074437     19.413203722741     25.973131601097
 H        22.061689692919     17.796843503854     26.387899475791
 N        18.464616161408     19.893196846849     26.355200924773
 B        17.033765296311     19.849856746337     25.746303398375
 F        16.211612493805     19.051878536452     26.529459527632
 N        17.188003275650     19.229758132303     24.330374627298
 C        16.221698130445     19.122313333310     23.415387407565
 C        14.847439714525     19.646738158280     23.639563489243
 H        14.847780674691     20.737595523836     23.605194568360
 H        14.482343384928     19.355969436766     24.624824149703
 H        14.173225665319     19.267774345505     22.874296254660
 C        16.734137195590     18.471938123963     22.279793598662
 C        18.063540497231     18.168304816543     22.519278189969
 C        18.982403287134     17.482993147745     21.560328643507
 H        19.872281157286     18.083057921107     21.359919624668
 H        19.316354132581     16.519553632259     21.947075353707
 H        18.466280532714     17.316090863095     20.615872569046
 H        16.176805717405     18.253792773804     21.382357991924
 F        16.499263394415     21.125156562411     25.653822366429
 C        18.343137219652     18.649840956720     23.826295417426
 N        20.833585933657     16.610718815561     24.069328325266
 I        22.260796989044     20.465937567566     23.017268237359
 N        21.953455681921     16.279076015537     23.534793010379
 C        24.120133122310     16.266691716798     21.649736605283
 H        23.347724689120     15.543541818086     21.430944824133
 C        25.379503360267     16.180621309444     21.074564389991
 H        25.595780693827     15.371675909344     20.390106171566
 H        24.652921950722     18.982364140285     23.607042872293
 C        26.352552287043     17.136874164986     21.331186380346
 H        27.322678730258     17.104340484796     20.856005636572
 N        28.296928978757     19.021416875540     22.477323655179
 N        28.845295409494     20.156822145203     22.749498581022
 O        23.850577466133     22.853924952229     28.403889269308
 H        23.175925514826     22.706635613251     27.723789865518
 C        24.893693390441     23.484953106134     27.807554535462
 N        29.362542693263     25.941608040211     23.719403926697
 H        29.817629962269     26.795886380642     24.062096449610
 H        29.173061728211     26.048987601189     22.713832628450
 H        30.023833476730     25.156030620593     23.806912871527
 O        23.758242218985     23.293046026175     25.783150065036
 H        23.891757805213     23.293745974966     24.809482816605
 C        27.077980592440     24.700551244635     26.542165106287
 C        25.989343038655     23.893208802973     28.546570670799
 H        25.989360721346     23.715881125824     29.614289897177
 C        25.951910019458     24.321472756374     25.810076286457
 H        25.878763570140     24.467008961140     24.740536922144
 C        24.869178000703     23.712902521207     26.428526209097
 C        28.318429352346     25.262346064297     25.875044167928
 H        29.118682079620     24.513397653843     25.916528089873
 H        28.685567853440     26.132516914005     26.425779551562
 C        28.092125891759     25.640429877286     24.426062899936
 H        27.654881688636     24.819173198538     23.876668398490
 H        27.436154389516     26.504142879695     24.340540449281
 C        27.073952876077     24.493530719829     27.916775265416
 H        27.933551022772     24.790069372765     28.506344917025
 Cl       24.445760624052     23.261581446177     22.725887746636
