# Supplementary material for: A halogen bonding BODIPY-appended aza-crown ether for selective optical sensing of inorganic and organic ion-pair species
Source: Chem Sci. 2025 Sep 8;16(41):19271–9. doi: 10.1039/d5sc05033b (PMC12447292; doi:10.1039/d5sc05033b)
Supplement: SC-016-D5SC05033B-s001 [file SC-016-D5SC05033B-s001.zip › Computational ESI/3·dopamine·HCl/Dδ_Me2CO.xyz]

180
SCF Done:  E(RM062X) =  -5634.65317909     A.U. after    1 cycles
 N         3.795483042536     -3.599545726704     -0.904669969758
 C         4.579676353487     -4.832657637977     -0.930291183853
 C         5.080884641733     -5.272857681104      0.426387423580
 O         5.959811415368     -4.294543945913      0.962206676885
 C         6.391482365103     -4.596607725775      2.277890038956
 C         7.648421344008     -3.823650384210      2.580071224115
 O         7.370428335978     -2.438961045642      2.538390082836
 C         8.502512126942     -1.624910603369      2.800080043758
 C         9.389859405226     -1.451897223445      1.577034809437
 N         8.769918370034     -0.587725598148      0.569207465191
 C         9.192774946415     -0.972417645434     -0.777989317550
 C         8.561827417214     -0.166227278283     -1.895032653893
 O         7.159508200092     -0.206654761158     -1.766506627541
 C         6.464077240737      0.337536575601     -2.865016402530
 C         4.989096789859      0.110002539941     -2.635436765496
 O         4.795659575869     -1.276220195632     -2.444512246219
 C         3.436472124295     -1.679745310840     -2.447638494716
 C         3.387178823674     -3.181736504630     -2.247247603462
 C         9.007735409431      0.830755308208      0.859594422480
 C         2.671005053719     -3.620781048799      0.030682684105
 H         5.443900170794     -4.654734860195     -1.574350120608
 H         4.015869180712     -5.673736785785     -1.356605100813
 H         5.624337291920     -6.215982389113      0.306020639651
 H         4.254698254325     -5.457668440477      1.119957927527
 H         6.613143562649     -5.665310028554      2.362997467049
 H         5.600598839855     -4.349586722393      2.995072958217
 H         8.010077681884     -4.105593049615      3.575673933666
 H         8.416460410419     -4.092156186143      1.846999481185
 H         8.111604656619     -0.657795040485      3.123153422360
 H         9.082923332614     -2.050268997778      3.625845874447
 H        10.371359787502     -1.066751061291      1.885390113277
 H         9.568340170446     -2.429307597767      1.127904698974
 H        10.285327002518     -0.891880249774     -0.890465294135
 H         8.921453182588     -2.021204897976     -0.915968556684
 H         8.912227651503      0.871918331643     -1.894964030172
 H         8.866835676154     -0.611899729751     -2.848736911757
 H         6.665752426487      1.412573705311     -2.962347981840
 H         6.779213540771     -0.159386394581     -3.789742247895
 H         4.423012954357      0.466410231480     -3.502784645380
 H         4.646060344831      0.668740752773     -1.752308566968
 H         2.980264975073     -1.426028101997     -3.411680663664
 H         2.871957611493     -1.147352316570     -1.673054716674
 H         4.065943104237     -3.631214259939     -2.974035837681
 H         2.377473003381     -3.537601251349     -2.491220952299
 H         2.156317288370     -2.659537187509     -0.037907818230
 H         3.057452551837     -3.700449189475      1.049780705761
 H         9.913975251074      1.200072632091      0.363150668051
 H         9.168391483169      0.939259084601      1.932879667125
 C         7.826977224197      1.663220973386      0.480069456491
 N         6.607547946430      1.378951343818      1.002466406910
 N         5.722490020882      2.152201154661      0.479019043385
 N         6.341659692052      2.959649013761     -0.384171344533
 C         5.577371592970      3.871939234112     -1.157587453840
 C         6.136624272970      4.545427128834     -2.234265093740
 H         7.171173326440      4.394135586133     -2.508011077572
 C         5.347390298836      5.418579028757     -2.970839626730
 H         5.781690207029      5.945913873426     -3.808628278487
 C         4.008831385122      5.605855079019     -2.661072242022
 H         3.382379283036      6.269174185390     -3.240432336047
 C         3.478806258722      4.911579257391     -1.584864144560
 N         2.112889129935      5.082485601483     -1.223899389140
 N         1.603121826133      6.309788778764     -1.054552585992
 N         0.386764575907      6.182971358858     -0.637709001896
 C         0.092660838011      4.865499102755     -0.528766689045
 C        -1.180360116022      4.308216764778     -0.035652262236
 C        -1.298748481145      4.023265292876      1.322153189850
 C        -0.394795545321      4.206259664296      2.408054543056
 C         0.994375880845      4.756211578565      2.389957230850
 H         1.672369407321      4.083521748998      1.859270668217
 H         1.045761403539      5.728943636976      1.901319543974
 H         1.358148051891      4.861002670220      3.410646980858
 C        -1.049073679246      3.734534668912      3.530704727294
 H        -0.662227977182      3.705785131177      4.537093497587
 C        -2.318877038810      3.273458339693      3.139008990231
 C        -3.393753653033      2.714019484912      4.001851118167
 H        -2.971339327973      2.355265335259      4.938725594541
 H        -4.129385602432      3.488803500455      4.231299232726
 H        -3.919707988858      1.901361117041      3.499805607148
 N        -2.458633993004      3.439178424171      1.819666314034
 B        -3.683356937003      3.002966926358      0.974996866635
 N        -3.340408195174      3.333797716165     -0.500947934588
 C        -4.087275806339      3.034570204687     -1.568676272382
 C        -3.437156413875      3.493388675260     -2.730811835026
 C        -2.244454609181      4.082048103796     -2.355754168224
 C        -1.241253804086      4.686488921354     -3.282657177325
 H        -0.978487771089      5.702494942598     -2.988193655405
 H        -1.644481416595      4.710747716015     -4.293533093551
 H        -0.318685247134      4.101690444166     -3.301007243362
 H        -3.818163787486      3.392779441432     -3.734907331519
 C        -5.377945792297      2.304935480335     -1.468366752082
 H        -5.929212650708      2.381670552286     -2.404197151566
 H        -5.987038338735      2.693900991530     -0.652401019254
 H        -5.198476040105      1.245009468849     -1.261168750740
 F        -3.906864765726      1.636202649757      1.115199351430
 F        -4.813585228774      3.705828191490      1.389063949901
 C        -2.183290970229      3.973745651323     -0.936883858684
 C         1.193578270173      4.140970349563     -0.908195072975
 I         1.260678724515      2.087624814600     -1.089115973985
 C         4.246857056356      4.058912149721     -0.815119824929
 H         3.828846615262      3.553879419300      0.041925591368
 C         7.669919124242      2.691632826455     -0.407947520189
 H         8.367770895062      3.224019717008     -1.028818328772
 C         1.614771574392     -4.660316972729     -0.201852423022
 C         0.316688955392     -4.438134003802     -0.572253752537
 H        -0.215113712324     -3.528115207110     -0.803601983173
 N        -0.232974469007     -5.669002324438     -0.637092095324
 C        -1.571933393996     -5.968610338296     -0.991999361956
 C        -2.554462641161     -5.096862392113     -0.552360536789
 C        -3.848439999031     -5.270465209875     -1.008123737623
 N        -4.851517954613     -4.335005038379     -0.624550174410
 C        -4.800251238726     -2.978119906626     -0.539123378924
 C        -6.057115756828     -2.626099649191     -0.120760639913
 C        -6.616624165477     -1.293109587475      0.166762023458
 C        -6.426410448694     -0.729604890919      1.420861666657
 C        -5.672863482768     -1.166306066240      2.551022195946
 C        -5.791495371941     -0.165443349076      3.493975807834
 H        -5.345286112963     -0.150087048501      4.476252271422
 C        -6.604293647167      0.853492296504      2.958316716845
 C        -6.995982712968      2.134618394895      3.600569305856
 H        -6.732399192872      2.117772169317      4.655905787901
 H        -8.066201937937      2.315091088286      3.496238633164
 H        -6.471134749361      2.959396981320      3.113187639243
 C        -4.882689249235     -2.422366470149      2.721674484904
 H        -4.568720635978     -2.515797873449      3.759886888219
 H        -3.984110804874     -2.409746186642      2.100584994882
 H        -5.459354127299     -3.307640766668      2.452819394012
 N        -6.984158770597      0.510770375311      1.725624461032
 B        -8.040780771913      1.232062854463      0.849621503751
 F        -9.315950837163      1.023622474591      1.383792695859
 N        -7.946270157655      0.590346675253     -0.557322292372
 C        -8.506411228369      1.043591580723     -1.684773765452
 C        -9.246130065887      2.331533114818     -1.759227356507
 H        -8.549733536519      3.171030052406     -1.705924292554
 H        -9.940416884154      2.432424959853     -0.924916315867
 H        -9.795679131561      2.390850530286     -2.695787962466
 C        -8.259724392576      0.127788588899     -2.721975258813
 C        -7.530371211427     -0.929161869924     -2.203226685331
 C        -7.043961740511     -2.111353659844     -2.977015565620
 H        -5.952883169653     -2.141979946481     -3.009337383021
 H        -7.385519577037     -3.049775520769     -2.539083650346
 H        -7.410880760276     -2.054574083572     -4.000313272460
 H        -8.590342534845      0.241542426671     -3.742461998949
 F        -7.794008599799      2.596196901531      0.786929262934
 C        -7.333083063910     -0.628045441439     -0.828017066896
 N        -6.795548366991     -3.756154359739      0.016501705267
 I        -3.184106241124     -1.773487792427     -0.976456682244
 N        -6.068203560095     -4.776313595348     -0.285756014036
 C        -4.186035436503     -6.346015903678     -1.817467510143
 H        -5.205144050496     -6.465686206928     -2.156303433551
 C        -3.196940558630     -7.249334472317     -2.180029462019
 H        -3.451235403480     -8.093107622759     -2.806289617374
 H        -2.306694624345     -4.306711747661      0.139935552653
 C        -1.877819574026     -7.057878548674     -1.791858799070
 H        -1.092752120451     -7.725693554880     -2.117422686746
 N         0.666305995667     -6.607549233059     -0.331526392836
 N         1.779147379579     -6.007043255481     -0.062410607025
 O        -0.731607565924      0.551608743922      4.337927333003
 H        -1.341742749327      0.638284022615      3.591043638137
 C         0.490817080137      0.218068937853      3.839868425277
 N         5.754907318606     -1.484661454167      0.329538308515
 H         6.592488892763     -0.977934683546      0.653858787721
 H         5.767034039126     -1.479132755221     -0.697597189240
 H         5.825851168768     -2.467980187210      0.631662595996
 O        -0.460712555762      0.175414363860      1.709225618044
 H        -0.308740032821     -0.132028111535      0.788606308382
 C         2.988206958809     -0.536441811852      2.812862234407
 C         1.577895488373      0.076062920410      4.684239589991
 H         1.442043640190      0.252164941207      5.743736762276
 C         1.891354637538     -0.366165539228      1.966575298561
 H         1.962775103485     -0.521297379436      0.897342801207
 C         0.651730717029      0.004307251107      2.469565800253
 C         4.331923604667     -1.015747615640      2.304960845281
 H         4.470261743055     -2.066865852920      2.583280701251
 H         5.134170779799     -0.461933157962      2.798250704791
 C         4.485965425531     -0.887285919581      0.803509662761
 H         3.705944496916     -1.427148735497      0.283019710090
 H         4.457837670554      0.154727029636      0.492974601997
 C         2.814949179392     -0.298507245258      4.173053735589
 H         3.655225813404     -0.414673795221      4.846926980488
 Cl        0.108431707129     -0.938998959600     -1.164149546788
