# Supplementary material for: A halogen bonding BODIPY-appended aza-crown ether for selective optical sensing of inorganic and organic ion-pair species
Source: Chem Sci. 2025 Sep 8;16(41):19271–9. doi: 10.1039/d5sc05033b (PMC12447292; doi:10.1039/d5sc05033b)
Supplement: SC-016-D5SC05033B-s001 [file SC-016-D5SC05033B-s001.zip › Computational ESI/3·KCl/KClα_gas.xyz]

158
SCF Done:  E(RM062X) =  -5717.34388150     A.U. after    1 cycles
 N        -0.726621283190      0.806421735268     -2.303654625469
 C         0.146744846968     -0.059876970556     -3.098943181910
 C         1.599349425373      0.362253390996     -3.070611255587
 O         2.162633841976      0.081586250150     -1.802148437936
 C         3.572632511030      0.183208679127     -1.830175022258
 C         4.132514629590      0.086797459820     -0.433829790326
 O         3.664410661439      1.178359688086      0.324088675177
 C         4.585483072835      1.650023474731      1.288769126346
 C         3.918489322106      2.682841054410      2.171269892386
 N         3.178219796194      3.723936894758      1.454630653157
 C         3.985405470339      4.492211841697      0.508550249216
 C         3.993156881033      3.941866961387     -0.917474106677
 O         2.704986407189      3.708729088404     -1.463042017132
 C         1.954498292307      4.884883779480     -1.685669138874
 C         0.674638908389      4.524338132153     -2.393269016571
 O        -0.117878258345      3.718567585674     -1.544053122295
 C        -1.302511701740      3.234807512876     -2.155083157564
 C        -1.043665943669      2.031077730420     -3.045617434921
 C         2.536729183252      4.608210556096      2.442515555464
 C        -1.986356932137      0.118270976879     -1.967739208252
 H        -0.192819503333     -0.104336151711     -4.145423712633
 H         0.094918682019     -1.073932146280     -2.705120190819
 H         1.724681476347      1.432473760339     -3.288214049916
 H         2.140320068656     -0.199239425367     -3.842200285983
 H         3.861144614532      1.146941781597     -2.269687456402
 H         3.991657935827     -0.619797104824     -2.449957571043
 H         3.835389993224     -0.854356161476      0.046916746216
 H         5.226934052799      0.098864798638     -0.495303534095
 H         4.925998850217      0.826500035618      1.925780797584
 H         5.473525375718      2.053430914807      0.785087634044
 H         3.199382063704      2.176446499165      2.818587722741
 H         4.707625924912      3.112324845791      2.809095886279
 H         3.603072069700      5.513990722507      0.482661416273
 H         5.031785915415      4.568951955857      0.842885992813
 H         4.535385002790      4.653498395773     -1.553896456932
 H         4.503444580436      2.984191029876     -0.967463617393
 H         1.722428848615      5.386359081919     -0.744288087308
 H         2.522987443525      5.583806091620     -2.312619729396
 H         0.911791825417      3.995467276911     -3.323191219062
 H         0.128187561015      5.442159270914     -2.645566573538
 H        -1.774499809345      4.040062348828     -2.731244866212
 H        -1.978532473586      2.967695618792     -1.341053863314
 H        -0.212860285587      2.264790507468     -3.711886678866
 H        -1.919384464550      1.869375966218     -3.693778123794
 H        -2.556798906495     -0.115207645219     -2.879563280406
 H        -2.597449562286      0.800699399346     -1.372823222515
 H         3.266370346004      5.282027276141      2.912878557163
 H         2.104274167515      3.971961257462      3.215076122300
 C         1.441096077111      5.408470763508      1.824584401779
 N         1.582429178394      6.675786651074      1.342694772622
 N         0.492483611024      7.038416607533      0.754173109320
 N        -0.376180286661      6.023700261086      0.854924006519
 C        -1.620476343487      6.021753250041      0.183029666789
 C        -1.839244459925      6.817865180128     -0.930555296704
 H        -1.085948453970      7.530161612991     -1.236402224939
 C        -3.028875772746      6.661997191934     -1.630842109436
 H        -3.221456343176      7.284196675852     -2.494642710234
 C        -3.945822529188      5.680007003364     -1.285400883126
 H        -4.834852995901      5.505297724655     -1.873471725719
 C        -3.698710068276      4.897135627638     -0.162745866376
 N        -4.552464306477      3.795740366137      0.127346745702
 N        -5.824593641031      3.818209984702     -0.307424836278
 N        -6.327677292291      2.646023145660     -0.151734510017
 C        -5.386006864226      1.825630543857      0.380124191364
 C        -5.527244393532      0.372959207058      0.579010270242
 C        -5.658689229098     -0.141909825075      1.866614056259
 C        -5.877006328483      0.499098635587      3.115741562919
 C        -6.031893851401      1.958732018208      3.393837766410
 H        -6.726019589479      2.432518862405      2.699560093690
 H        -6.404766507078      2.102102917724      4.406826640922
 H        -5.075186191207      2.480335070905      3.313739847482
 C        -5.945327024601     -0.514616410288      4.054825514592
 H        -6.111383291974     -0.399897163518      5.114315858003
 C        -5.768534575055     -1.741023341745      3.389957164080
 C        -5.754447043217     -3.110734756618      3.969648610487
 H        -5.735329463329     -3.056850662718      5.055835393051
 H        -6.638825673389     -3.665776446547      3.653439821338
 H        -4.883492467115     -3.665281854276      3.618481403743
 N        -5.607742807778     -1.512325380979      2.083870142424
 B        -5.305161911472     -2.580950461743      0.999130269567
 N        -5.379810674325     -1.841717898937     -0.366789697138
 C        -5.275487194926     -2.409895637233     -1.566956190224
 C        -5.250155749211     -1.402418843431     -2.553457599075
 C        -5.314369635389     -0.178173646769     -1.925481269055
 C        -5.298506139779      1.143565679550     -2.623810699482
 H        -5.081505374722      0.991098337555     -3.680961481043
 H        -4.541423685686      1.816412859339     -2.211558012624
 H        -6.257349861906      1.654337938171     -2.535575756518
 H        -5.158121089773     -1.580058818272     -3.613311838292
 C        -5.167448934513     -3.878278936359     -1.757792571827
 H        -4.367552711755     -4.276983506482     -1.132282633488
 H        -4.943496065797     -4.099910309238     -2.798513603200
 H        -6.096806739893     -4.370889672930     -1.468576205604
 F        -4.020436232178     -3.093638785106      1.187637917558
 F        -6.232614936859     -3.604485444536      1.050856547008
 C        -5.405410437450     -0.458849254377     -0.527536280926
 C        -4.236970229174      2.545658838707      0.582690800732
 I        -2.484224088646      1.876282085798      1.487088903627
 C        -2.580691513169      5.123181673202      0.619412956096
 H        -2.432165068034      4.588868819891      1.541103495911
 C         0.178283888867      4.985239015238      1.521894593404
 H        -0.317541579877      4.048206721617      1.715210496931
 C        -1.792683825248     -1.170734212604     -1.243978668571
 C        -1.138885152331     -1.469764197238     -0.077421956880
 H        -0.651309199619     -0.874456168067      0.678994523827
 N        -1.220575028928     -2.816613089638      0.011146815286
 C        -0.601152731074     -3.654153460720      0.972330666645
 C         0.725706040805     -3.403330876285      1.266114362332
 C         1.351821705625     -4.156101239177      2.244213199269
 N         2.692319424545     -3.823536148689      2.584140214508
 C         3.228023097082     -2.587249856801      2.756898815152
 C         4.565847661518     -2.839117461370      2.940235740017
 C         5.632992799894     -1.834446559919      3.081860004611
 C         6.449697430545     -1.553808260739      1.979900189075
 C         6.531208486394     -2.143025110529      0.690095522123
 C         7.530579311651     -1.453492723992      0.019673643546
 H         7.874643049223     -1.640382775563     -0.985735917462
 C         8.033979414652     -0.463027940432      0.877678942097
 C         9.112174202973      0.528552558556      0.616042721308
 H         9.988319746673      0.302727794898      1.225844965745
 H         8.785835329128      1.533714811457      0.885500323466
 H         9.394900367962      0.506207799869     -0.434157913797
 C         5.739900186070     -3.273385557943      0.116656630371
 H         4.664928525367     -3.120042373035      0.232722227612
 H         5.977223485190     -4.215732085770      0.610246292237
 H         5.961119363300     -3.371466298479     -0.945586265014
 N         7.386583105228     -0.528164160820      2.046068459565
 B         7.573450656631      0.457761151855      3.231825153513
 F         8.892381621539      0.482644448495      3.642994332758
 N         6.656335551997     -0.066301522674      4.370233176075
 C         6.597708426739      0.421930495573      5.608770529547
 C         7.444600393620      1.556407176728      6.062815090801
 H         7.082082428256      1.938101642836      7.014544662012
 H         7.445566637902      2.356351378125      5.322477379023
 H         8.478169129461      1.226355927914      6.181772315709
 C         5.657940276783     -0.317284889891      6.355356215414
 C         5.122371397337     -1.288760866672      5.535517694129
 C         4.119265464992     -2.314701588576      5.948595695160
 H         3.133194999532     -2.093003950507      5.535653882538
 H         4.403055023499     -3.312511355666      5.613936747587
 H         4.032670733091     -2.323456519381      7.033981928814
 H         5.419427161610     -0.148636793946      7.393531875045
 F         7.172515308950      1.739818317972      2.850963960279
 C         5.754965046869     -1.123030187387      4.266240481626
 N         4.765595698252     -4.181501952973      2.891506733561
 I         2.155363995720     -0.810373455218      2.871855555243
 N         3.639167173531     -4.769236780803      2.679574763674
 C         0.693258534042     -5.203693186036      2.866799581165
 H         1.208773718567     -5.791164480080      3.613765486181
 C        -0.623406947473     -5.472797307480      2.512185940085
 H        -1.145477042967     -6.288428003950      2.993574958920
 H         1.262081368758     -2.635255351484      0.727053351025
 C        -1.292117022754     -4.690252536184      1.580498985281
 H        -2.332105453332     -4.850958649174      1.331844741705
 N        -1.884950253143     -3.325363074983     -1.026022116660
 N        -2.224210801249     -2.343430447733     -1.787493655805
 K         1.170934795361      1.941951662481      0.013266611597
 Cl        0.309529150339      1.653658055347      2.852908395928
