# Supplementary material for: A halogen bonding BODIPY-appended aza-crown ether for selective optical sensing of inorganic and organic ion-pair species
Source: Chem Sci. 2025 Sep 8;16(41):19271–9. doi: 10.1039/d5sc05033b (PMC12447292; doi:10.1039/d5sc05033b)
Supplement: SC-016-D5SC05033B-s001 [file SC-016-D5SC05033B-s001.zip › Computational ESI/3·KCl/KClα_MeCN.xyz]

158
SCF Done:  E(RM062X) =  -5717.38929463     A.U. after    1 cycles
 N         1.974079282860      1.013877524873      2.916827449604
 C         1.247316369761      0.597155305597      4.120677158662
 C        -0.092377342814      1.280061612320      4.276942277614
 O        -1.003711929238      0.788472155145      3.306896619642
 C        -2.329988734941      1.181144612840      3.607691204311
 C        -3.258637638870      0.783124306270      2.489917223781
 O        -2.903904439119      1.478563532260      1.311792471913
 C        -3.998313642320      1.871061064162      0.509333365714
 C        -3.486278898231      2.469594486037     -0.784250371011
 N        -2.453755208140      3.495509698682     -0.623159977240
 C        -2.867986510091      4.637924084611      0.193693439102
 C        -2.548529475797      4.507967481360      1.681136662628
 O        -1.196079812843      4.183038936691      1.953365792341
 C        -0.278357594241      5.218884960825      1.661498273211
 C         1.084583769682      4.812324719693      2.155396090330
 O         1.522837735716      3.675261835929      1.431766501524
 C         2.763619420010      3.158265817564      1.887280984112
 C         2.622241739785      2.314214160645      3.141783521919
 C        -2.017293715264      3.936648035749     -1.956911646443
 C         3.007283955996      0.030219686965      2.560547603836
 H         1.848299242256      0.780675527688      5.023411520524
 H         1.060945553515     -0.475137444553      4.071834685116
 H        -0.014716069402      2.370523319260      4.175687336829
 H        -0.477899723165      1.066179468354      5.279960814472
 H        -2.368096343458      2.268690481528      3.744987385639
 H        -2.657594273402      0.704063301433      4.538827775145
 H        -3.208375953046     -0.296778297293      2.304952728871
 H        -4.282260869383      1.030227284870      2.788789436963
 H        -4.624409775259      1.003424562496      0.263419599543
 H        -4.626654700526      2.580846724779      1.063353549581
 H        -3.046372749060      1.670910428494     -1.386036899989
 H        -4.360524737952      2.860616979862     -1.328316407629
 H        -2.365355673245      5.528248293506     -0.186629170071
 H        -3.946342887832      4.832028807898      0.093211049639
 H        -2.804755071104      5.456174764856      2.169008571202
 H        -3.135176004291      3.719928194587      2.144708246786
 H        -0.237538525311      5.413521770072      0.586088085050
 H        -0.578737728984      6.144590203464      2.166111628266
 H         1.030182293466      4.594605167192      3.226589431199
 H         1.788742203811      5.639361484640      2.006771088452
 H         3.460682882223      3.983446190384      2.071510997187
 H         3.163768702421      2.559742930306      1.066649024894
 H         2.042732315146      2.874624356898      3.874554190416
 H         3.617608708533      2.171798975274      3.588004008579
 H         3.767484299294     -0.046306954488      3.352871366107
 H         3.518528689636      0.386431651509      1.662815760222
 H        -2.763718524106      4.588921703458     -2.431447305353
 H        -1.901386371856      3.045481242790     -2.573770815635
 C        -0.704815460909      4.642952093170     -1.893136507345
 N        -0.552647630662      5.995689666664     -1.893734532741
 N         0.693424187721      6.292617766738     -1.706398531594
 N         1.365907535960      5.144759262405     -1.593158036121
 C         2.736952114904      5.087714628967     -1.237806886614
 C         3.315872608712      6.075126020876     -0.457137504602
 H         2.747451458549      6.953180402287     -0.184563449916
 C         4.618681944887      5.890090839900     -0.012706962652
 H         5.085877888513      6.651067008332      0.597005889937
 C         5.301632280966      4.710279371034     -0.269620577850
 H         6.278838062284      4.527725313697      0.152946767945
 C         4.693675095720      3.740828992932     -1.057904824170
 N         5.323930023279      2.470495095556     -1.214250688299
 N         6.659794036354      2.382029817535     -1.165396192858
 N         6.983337729871      1.136925747532     -1.083550096907
 C         5.854554518130      0.387893170888     -1.068779423805
 C         5.792202768673     -1.064928231604     -0.834835196658
 C         5.530478986645     -1.932389301235     -1.892082141614
 C         5.445135782023     -1.705711727123     -3.292220220757
 C         5.624883905007     -0.423087918884     -4.036546320902
 H         6.536219084431      0.094725789200     -3.737365092353
 H         5.675358435462     -0.623401228648     -5.105334758634
 H         4.788477976874      0.257564124218     -3.861805083643
 C         5.169398255364     -2.938042704736     -3.860185167026
 H         5.042996650098     -3.149053561831     -4.910410553761
 C         5.085564606452     -3.888889366633     -2.828529691614
 C         4.809445802289     -5.345509808059     -2.946953602909
 H         4.446631672740     -5.574832098261     -3.946037963540
 H         5.718752358211     -5.920804963423     -2.764298103723
 H         4.068932507151     -5.661401033487     -2.212024938920
 N         5.309052654829     -3.284689583831     -1.654808192538
 B         5.228871284196     -3.941957962955     -0.255005938867
 N         5.687128676241     -2.868681181747      0.765240014889
 C         5.827005396611     -3.044694902782      2.081353346311
 C         6.139422902667     -1.810252454007      2.682579284303
 C         6.166290568568     -0.842088360673      1.700952871489
 C         6.451968990228      0.605693715510      1.939561239649
 H         6.475892819745      0.797674212216      3.011318625560
 H         5.695559858955      1.255786902246      1.493907382747
 H         7.412775293075      0.897028005110      1.514555932968
 H         6.295727104892     -1.659513630311      3.739221962984
 C         5.640157897051     -4.359312034741      2.746523554668
 H         4.697571426325     -4.809139922345      2.432564147123
 H         5.630075822640     -4.228281789718      3.825921272903
 H         6.446314636577     -5.043857843876      2.477884274652
 F         3.913037245792     -4.327846153455      0.017722609653
 F         6.055812785098     -5.058855035840     -0.191647668648
 C         5.883735769737     -1.519540210692      0.475061427902
 C         4.772498725091      1.224118569615     -1.167017005799
 I         2.780389020448      0.667885366642     -1.327758777868
 C         3.443723095280      3.955574823590     -1.609650277075
 H         3.007774749754      3.251133975820     -2.297725641680
 C         0.531822278860      4.088944296028     -1.708964107953
 H         0.851814711088      3.063117865953     -1.638982209253
 C         2.476480909137     -1.346760407905      2.334107315326
 C         1.483946871456     -1.810657098020      1.509803738884
 H         0.859002955275     -1.345523562654      0.765223534776
 N         1.395185549407     -3.128144265639      1.799079075924
 C         0.454662266300     -4.064088660625      1.295505633357
 C        -0.868921261396     -3.669076974319      1.222865425563
 C        -1.792022737755     -4.542360932048      0.673152626837
 N        -3.134702662902     -4.094654862886      0.518160920121
 C        -3.571679124540     -2.911458410407      0.019888609207
 C        -4.937005023335     -2.995412294399      0.128448654189
 C        -5.901251363645     -1.943830156548     -0.237470391026
 C        -6.391976683151     -1.099485070667      0.758453747735
 C        -6.202976004872     -1.094254551772      2.167892909637
 C        -6.907716331803      0.000270638286      2.641567464613
 H        -6.989247773370      0.315404706950      3.670187343108
 C        -7.503275201885      0.648783046116      1.547537666133
 C        -8.346113303950      1.874029067566      1.557655046649
 H        -9.382358404753      1.625228585337      1.322645342463
 H        -8.002301138725      2.586213947203      0.807234671846
 H        -8.312586342339      2.340083720777      2.539464880343
 C        -5.439143628030     -2.056554736053      3.018063681962
 H        -4.431023828805     -2.230629665144      2.640202263875
 H        -5.936405137222     -3.026709266590      3.056903997803
 H        -5.364382331490     -1.666695322041      4.032289093013
 N        -7.199485052553     -0.015762972608      0.425345022551
 B        -7.559425600546      0.424760753073     -1.014518458592
 F        -8.936202394751      0.567233130116     -1.152724595411
 N        -7.030863102657     -0.682535983320     -1.959789964262
 C        -7.203127570020     -0.738011635849     -3.283655512751
 C        -8.018767563885      0.252269236086     -4.034872188985
 H        -7.834219131520      0.153933352262     -5.101847333479
 H        -7.785268174159      1.268425799056     -3.717901247806
 H        -9.080994383932      0.085630829623     -3.846658892606
 C        -6.517944678605     -1.857419201824     -3.793653924369
 C        -5.899292531144     -2.503428003840     -2.740871885488
 C        -5.078187237798     -3.746206393670     -2.849190029638
 H        -4.020672901037     -3.537828040799     -2.672740295374
 H        -5.388761890357     -4.501254064975     -2.127000222062
 H        -5.176023538351     -4.162181392091     -3.850324663504
 H        -6.494743147681     -2.149814369665     -4.831581869025
 F        -6.939367482139      1.641914025689     -1.309727462992
 C        -6.226470759993     -1.752254720541     -1.573786186789
 N        -5.254181273447     -4.198099268504      0.666539258243
 I        -2.400661113909     -1.421905069226     -0.815332734209
 N        -4.167434472515     -4.857227172284      0.896516926495
 C        -1.426483821791     -5.817038699461      0.270861737765
 H        -2.167185865414     -6.481867554864     -0.151096430142
 C        -0.100735506255     -6.209071830208      0.408035405109
 H         0.195507605982     -7.200694991259      0.095319999869
 H        -1.172822706350     -2.703540224565      1.602482151866
 C         0.855303856806     -5.331210078597      0.899909699502
 H         1.899751548104     -5.604143631880      0.961912904859
 N         2.276967544830     -3.469566724771      2.737573431337
 N         2.924226006905     -2.403121199012      3.067923133228
 K        -0.342665599974      1.836519741251      0.824238717463
 Cl       -0.339989467476      0.615271496609     -1.989056034776
