# Supplementary material for: A halogen bonding BODIPY-appended aza-crown ether for selective optical sensing of inorganic and organic ion-pair species
Source: Chem Sci. 2025 Sep 8;16(41):19271–9. doi: 10.1039/d5sc05033b (PMC12447292; doi:10.1039/d5sc05033b)
Supplement: SC-016-D5SC05033B-s001 [file SC-016-D5SC05033B-s001.zip › Computational ESI/3·KCl/KClα_MeOH.xyz]

158
SCF Done:  E(RM062X) =  -5717.38901490     A.U. after    1 cycles
 N         2.000425353526      1.019191527443      2.895754100473
 C         1.282304436847      0.609143805030      4.107048100615
 C        -0.054608679039      1.295682922455      4.271073440080
 O        -0.974759855683      0.801988026703      3.310467990672
 C        -2.297714541298      1.198926387008      3.620135994711
 C        -3.236081861111      0.798653215973      2.511303217673
 O        -2.888907863101      1.488555488867      1.327737565141
 C        -3.988608222283      1.879855244156      0.531909509685
 C        -3.485285830086      2.471643031354     -0.768174266147
 N        -2.449271876036      3.495941936396     -0.619536327496
 C        -2.854534252382      4.642743425686      0.195625401347
 C        -2.523697804568      4.518412731210      1.681071241322
 O        -1.169896750469      4.191520910429      1.944147494824
 C        -0.252134658355      5.223826561717      1.640144601607
 C         1.113821116029      4.816352808911      2.124873779814
 O         1.543750611032      3.675115736148      1.402851760497
 C         2.786862630456      3.157238352909      1.850917659805
 C         2.653301080493      2.318923139134      3.110113451006
 C        -2.022325413956      3.930410400910     -1.958569890965
 C         3.028569878488      0.031663874100      2.535371530995
 H         1.890833913637      0.795059788269      5.004226857951
 H         1.093198743932     -0.462918747358      4.064193190400
 H         0.024610554198      2.385535723335      4.164521481550
 H        -0.432561185621      1.086933780663      5.278053137636
 H        -2.332242996727      2.287110116044      3.753329922486
 H        -2.619026421188      0.726351549248      4.555760800889
 H        -3.189912580010     -0.282125410127      2.330287876611
 H        -4.256758339085      1.049407359701      2.817182621749
 H        -4.618355894633      1.012490348975      0.294626471814
 H        -4.611223834889      2.593362082737      1.087624812321
 H        -3.051807846957      1.669405921026     -1.369885141295
 H        -4.362866270740      2.862240496063     -1.307136633046
 H        -2.352956770889      5.530313777529     -0.192451296341
 H        -3.933219505091      4.838852759073      0.102799730054
 H        -2.773919685120      5.469297274241      2.166860276843
 H        -3.108468817492      3.733703791820      2.152596194366
 H        -0.219535699058      5.413453368568      0.563576338251
 H        -0.546272848440      6.152549171528      2.142905469352
 H         1.067573805828      4.603519061560      3.197436182996
 H         1.818589621525      5.641139989223      1.966874551164
 H         3.487206586564      3.981615179388      2.026145665279
 H         3.179269273303      2.554249761166      1.029815698729
 H         2.080797924895      2.883831757023      3.844944453796
 H         3.651792782029      2.176069359026      3.549186365144
 H         3.794956822722     -0.043103826274      3.321874128405
 H         3.533280478953      0.382838055682      1.631986792310
 H        -2.770969770222      4.582415926742     -2.429956229401
 H        -1.913341471657      3.036363575824     -2.572513298385
 C        -0.707742532745      4.633867377064     -1.908144742022
 N        -0.552371522256      5.986234749188     -1.915252366391
 N         0.695851481163      6.280883851175     -1.739083944030
 N         1.366511841643      5.131836825831     -1.626765236371
 C         2.740202161992      5.072915216487     -1.282174825814
 C         3.327983032008      6.062511973998     -0.510942877513
 H         2.764087999257      6.943400562475     -0.238121665424
 C         4.633864269995      5.876155202947     -0.076176492230
 H         5.108002561161      6.638862792746      0.525973629376
 C         5.311651364859      4.693323915441     -0.332880705735
 H         6.291815900695      4.510257766547      0.082551453014
 C         4.694819560064      3.721698330492     -1.111549356101
 N         5.320385176874      2.448924529889     -1.266781532530
 N         6.656371634948      2.357046724628     -1.227635599538
 N         6.977169605201      1.111481050436     -1.142453715670
 C         5.846514899373      0.365581008562     -1.115633645897
 C         5.782076004377     -1.085977976450     -0.874527419457
 C         5.509173623810     -1.957471567621     -1.925591212273
 C         5.413025840835     -1.736951412533     -3.326030928151
 C         5.590585621360     -0.458337598871     -4.077743676255
 H         6.505668845886      0.058276671711     -3.788082620684
 H         5.632198173451     -0.663799124323     -5.145938657735
 H         4.757442638725      0.225470786146     -3.899771072710
 C         5.128952639002     -2.971008651549     -3.886025560381
 H         4.993271611280     -3.186434696217     -4.934193872834
 C         5.050778493046     -3.916871842273     -2.849337231157
 C         4.769336506484     -5.373176656686     -2.958748862242
 H         4.397872635022     -5.606045030036     -3.953828488094
 H         5.678316472125     -5.950389486683     -2.780586407616
 H         4.033743279183     -5.683329010530     -2.216469348971
 N         5.285720967638     -3.308001941400     -1.680311943993
 B         5.215687698968     -3.958829162828     -0.276934612817
 N         5.685415561251     -2.882185064239      0.734533967007
 C         5.835927611097     -3.052728043928      2.050178078613
 C         6.156710274284     -1.816468697344      2.643205637304
 C         6.177879460949     -0.852774878853      1.657042181117
 C         6.469351278571      0.595301707977      1.886751550227
 H         6.502554459408      0.792030733417      2.957408126254
 H         5.711034169553      1.245407104902      1.444338838280
 H         7.427414083301      0.882138423446      1.452600009525
 H         6.322300541703     -1.661446907249      3.697812025055
 C         5.651059809186     -4.363865259876      2.722726829028
 H         4.704138752440     -4.811908607978      2.419413087650
 H         5.651351294696     -4.228189938419      3.801597306351
 H         6.452439690552     -5.052196962832      2.449530875955
 F         3.901271743294     -4.340036883265      0.008704466883
 F         6.040296897173     -5.077539977238     -0.215625353521
 C         5.883203847521     -1.534924116329      0.436644091688
 C         4.765966791323      1.204260152811     -1.209551751670
 I         2.771189095135      0.652617392104     -1.352882675735
 C         3.441059895515      3.937189724861     -1.654290480644
 H         2.997786166236      3.230659910784     -2.335494750857
 C         0.528994466266      4.077589283598     -1.731743365335
 H         0.846987109497      3.051239510891     -1.660314518928
 C         2.492893144563     -1.345074603956      2.319340213511
 C         1.493413374260     -1.810503051082      1.504350865116
 H         0.864538243481     -1.347503861845      0.761737723871
 N         1.403267993101     -3.126260980110      1.800938914599
 C         0.456377656556     -4.062079729706      1.309209805526
 C        -0.866693623078     -3.663874450666      1.245391383533
 C        -1.796572572390     -4.537197386206      0.707302698139
 N        -3.139288415258     -4.086590977506      0.561342699819
 C        -3.577223373226     -2.904228473485      0.061888845076
 C        -4.941813361785     -2.983891463618      0.182553593705
 C        -5.906346005697     -1.931070760394     -0.179011758687
 C        -6.387301758353     -1.082519881708      0.818216372977
 C        -6.187247752297     -1.073410333507      2.226068156561
 C        -6.886000962367      0.024042911343      2.701934537676
 H        -6.958883889980      0.342371938089      3.730220964064
 C        -7.488708208768      0.670505070159      1.610647075469
 C        -8.329016721882      1.897473716160      1.623566788294
 H        -9.367634798800      1.649943744251      1.397879153839
 H        -7.990023911175      2.606470369211      0.867958860094
 H        -8.286564914575      2.366720246314      2.603516263125
 C        -5.418559178071     -2.034517104378      3.073209104162
 H        -4.413927183633     -2.211979460394      2.687698662258
 H        -5.917483131725     -3.003487020350      3.119374391128
 H        -5.334707175514     -1.641439314839      4.085484985633
 N        -7.195034284956      0.001945714816      0.488144324445
 B        -7.564981472795      0.439211869857     -0.950198930536
 F        -8.942399615841      0.584469837470     -1.078325985054
 N        -7.046200160932     -0.672075024305     -1.896239141431
 C        -7.229069406366     -0.731170933519     -3.218478635971
 C        -8.048031127057      0.258956173452     -3.966262321381
 H        -7.871628958303      0.157400342773     -5.034315841513
 H        -7.809952490479      1.275399727862     -3.653670024750
 H        -9.109193765517      0.095169450218     -3.769706842430
 C        -6.550971358657     -1.854043116647     -3.730410619990
 C        -5.925789874909     -2.498480426558     -2.680580808191
 C        -5.109236533770     -3.744019716909     -2.791508527008
 H        -4.049643645525     -3.538113571991     -2.624925029166
 H        -5.415810913809     -4.495592105572     -2.064003963870
 H        -5.216877512298     -4.163230639193     -3.790287568148
 H        -6.536807135859     -2.149716442590     -4.767570562082
 F        -6.944347343479      1.654042466211     -1.253595724562
 C        -6.241615977310     -1.742748416652     -1.513256495184
 N        -5.257690419412     -4.183487299957      0.728304372866
 I        -2.409111366284     -1.421666716420     -0.789837320459
 N        -4.170869656156     -4.844707577727      0.951689162956
 C        -1.437665436612     -5.814723860797      0.308091865217
 H        -2.183539469838     -6.479561098556     -0.104642780927
 C        -0.111888727385     -6.209666024943      0.436407384001
 H         0.179165193878     -7.203554230559      0.126012675297
 H        -1.164890384095     -2.695741649688      1.622906040751
 C         0.850450954694     -5.332113822708      0.916420667981
 H         1.894641469896     -5.607510968710      0.971358310904
 N         2.290717560889     -3.465262720021      2.734958104320
 N         2.943043786540     -2.398881889199      3.055355986100
 K        -0.330868270168      1.838142762868      0.818232113096
 Cl       -0.353643220891      0.605006163181     -1.989089419669
