# Supplementary material for: A halogen bonding BODIPY-appended aza-crown ether for selective optical sensing of inorganic and organic ion-pair species
Source: Chem Sci. 2025 Sep 8;16(41):19271–9. doi: 10.1039/d5sc05033b (PMC12447292; doi:10.1039/d5sc05033b)
Supplement: SC-016-D5SC05033B-s001 [file SC-016-D5SC05033B-s001.zip › Computational ESI/3·KCl/KClβ_gas.xyz]

158
SCF Done:  E(RM062X) =  -5717.33505807     A.U. after    3 cycles
 N         2.024640923843     -2.542939128336      4.614127536803
 C         1.756964163988     -1.459245351415      5.564086634068
 C         2.298812736153     -0.113848467508      5.126876727899
 O         1.556419270547      0.348920486471      4.014858735693
 C         1.530630387207      1.757227932039      3.873562695751
 C         2.887471310838      2.368828921840      3.600573177527
 O         3.492927561367      1.668600558793      2.538375265116
 C         4.589060090607      2.367018169714      1.979477867009
 C         5.277454796929      1.474712646986      0.969349201744
 N         4.401375570528      0.973978509588     -0.085739477571
 C         5.159832167064      0.198219450451     -1.065333566291
 C         6.003037079992     -0.903988925938     -0.462891392505
 O         5.202681435520     -1.706365682665      0.376740236485
 C         5.863412496459     -2.869096344217      0.811092303770
 C         4.893617771962     -3.724118555336      1.579999988033
 O         4.488318955084     -3.037932274187      2.750395025653
 C         3.904688685101     -3.910288390596      3.698605397450
 C         3.354044335502     -3.103094504366      4.855720533666
 C         3.703264989932      2.101599175622     -0.728364242539
 C         1.019072825676     -3.603674005841      4.765347568674
 H         2.163094801123     -1.706034096124      6.557451114133
 H         0.678458877928     -1.349718981916      5.674432475088
 H         3.366305344315     -0.168245250720      4.872096907957
 H         2.197022253853      0.589959526823      5.961798188692
 H         1.101875456889      2.224192920815      4.769380055799
 H         0.872228221695      1.962323028890      3.029189217116
 H         2.739334690216      3.422846161695      3.337030751969
 H         3.536552237625      2.329763519364      4.486108855505
 H         4.244307796001      3.305174113671      1.533636786841
 H         5.313088857551      2.614849820755      2.766103448245
 H         6.121603713931      2.047105725272      0.546726365224
 H         5.694421076542      0.618734693020      1.506316126075
 H         4.449188400189     -0.260409458012     -1.751321059509
 H         5.829009615421      0.845636805250     -1.657139183160
 H         6.405458814857     -1.509376786850     -1.283730617794
 H         6.858698712141     -0.512048381796      0.100952971845
 H         6.232186776726     -3.439382226264     -0.050463695184
 H         6.720135784394     -2.606896518011      1.445497584770
 H         5.390210309834     -4.663610784350      1.849998093638
 H         4.018671978452     -3.952050580954      0.959245217583
 H         4.671137409156     -4.603353182729      4.065553796498
 H         3.120629019437     -4.503846010953      3.216956157186
 H         4.056972022924     -2.289165168720      5.044453889850
 H         3.341984331202     -3.730679076049      5.761420418111
 H         0.968235531367     -3.953268497114      5.808367678760
 H         1.324723479549     -4.459101748339      4.162576601612
 H         4.395960635889      2.936817472501     -0.902887048927
 H         2.931819747578      2.461575186160     -0.040933714438
 C         3.084669196803      1.805646665033     -2.054801081105
 N         3.498175093365      2.488593708885     -3.158217403143
 N         2.798518606142      2.135178420708     -4.179405888789
 N         1.929041863702      1.206639932300     -3.765207297485
 C         0.988004322805      0.643442591421     -4.661065997961
 C         1.316330406798      0.484054518634     -5.999705137755
 H         2.290744214609      0.795408068447     -6.347603869484
 C         0.380075883954     -0.072273434785     -6.856544805153
 H         0.622803567913     -0.199455238690     -7.902686815206
 C        -0.854331215743     -0.493448391416     -6.385629992791
 H        -1.585548752271     -0.943233183510     -7.041713982771
 C        -1.158936417814     -0.321553829380     -5.042987602855
 N        -2.439355554301     -0.733434621212     -4.576401126866
 N        -3.517565540286     -0.490118516884     -5.340704991281
 N        -4.548805926523     -0.959651062213     -4.735847828274
 C        -4.161870338465     -1.531813502852     -3.565407835089
 C        -5.128579850965     -2.148027182590     -2.642362796025
 C        -5.988258737901     -1.320909240476     -1.913875100002
 C        -6.110972240477      0.092982004489     -1.856703106909
 C        -5.259274607401      1.134147327300     -2.507292796458
 H        -5.419326366160      1.165482416449     -3.585413871990
 H        -5.497593121596      2.113788354343     -2.093802277355
 H        -4.197404569954      0.939285923752     -2.340571069895
 C        -7.192324562676      0.347377435415     -1.027223819127
 H        -7.581882219626      1.317287868453     -0.759122498075
 C        -7.701952400932     -0.882563118101     -0.580097906250
 C        -8.841117351379     -1.130626960177      0.344605113977
 H        -8.543483606743     -1.800625879137      1.152934576975
 H        -9.192787253889     -0.190888605850      0.764539171395
 H        -9.661590946977     -1.616126551155     -0.185670474471
 N        -6.973832297134     -1.873495357562     -1.105586059119
 B        -7.051462370677     -3.367792331218     -0.692454890843
 N        -6.082065325003     -4.124949241563     -1.642030727312
 C        -5.979883232991     -5.448123943317     -1.754963156827
 C        -5.030732441664     -5.755809690401     -2.750381437688
 C        -4.537525312037     -4.571485979216     -3.258435255501
 C        -3.545142215142     -4.459029625415     -4.369339156048
 H        -3.864179464017     -3.737731174808     -5.122271768374
 H        -3.426793469376     -5.429374526697     -4.849351504752
 H        -2.566446971396     -4.146423742081     -4.000839047480
 H        -4.758282049808     -6.751834265414     -3.061808641856
 C        -6.793784022816     -6.388255137140     -0.939622207178
 H        -7.820598982365     -6.412387727272     -1.308733533760
 H        -6.832188368272     -6.062799705391      0.099817687232
 H        -6.374244463667     -7.390438094957     -0.994051865836
 F        -6.630032739468     -3.504792919410      0.629854326153
 F        -8.338856964230     -3.850130263431     -0.832261034228
 C        -5.200020955876     -3.530958394603     -2.540310154232
 C        -2.800437304996     -1.401109853567     -3.446440194789
 I        -1.488905209019     -2.052285808353     -1.993479361298
 C        -0.256400378599      0.273660812650     -4.175059226103
 H        -0.514759180160      0.465058098335     -3.143133980407
 C         2.076869004179      0.960536436314     -2.443361533360
 H         1.540021396896      0.173825409063     -1.936442978566
 C        -0.346153709350     -3.169267072681      4.355189382752
 C        -0.724813176982     -2.260463698925      3.410011590308
 H        -0.173738355721     -1.663780670173      2.702474827408
 N        -2.076067941362     -2.246857047625      3.491607055233
 C        -2.940369244085     -1.370366030843      2.790314750353
 C        -2.481353650203     -0.081774844143      2.590428417083
 C        -3.204654973945      0.774580969921      1.780973486761
 N        -2.595285584692      2.019378164303      1.455224055529
 C        -1.310604554333      2.208824756855      1.055624833608
 C        -1.196065358378      3.571889133510      0.964590051900
 C         0.026578670646      4.329560949709      0.656327747242
 C         0.724484082914      4.933210183143      1.716349215629
 C         0.428652837331      5.038196910221      3.098767526931
 C         1.462710158231      5.785821144053      3.651515966318
 H         1.561053779293      6.074977142911      4.686384400347
 C         2.360671294058      6.118970947880      2.629346858195
 C         3.614326366114      6.916516583482      2.718204553867
 H         3.511522116335      7.847639264165      2.158929703334
 H         4.452077280825      6.371980087967      2.280590407726
 H         3.836196338882      7.148463314744      3.757621215623
 C        -0.747767762903      4.516485045530      3.861186635940
 H        -1.656564529126      5.060719477757      3.603539726455
 H        -0.568358024849      4.630530310914      4.929978417221
 H        -0.943107444451      3.462670661363      3.655227081321
 N         1.916100792482      5.602895666161      1.474497581442
 B         2.624016993126      5.733782968286      0.098781096498
 F         2.787427329714      7.061938027875     -0.242320833529
 N         1.702810375339      5.021493999691     -0.935096805302
 C         1.893487961158      4.984711771252     -2.251895379053
 C         3.066933060913      5.605448158979     -2.916508768906
 H         2.943356860340      6.690369473763     -2.940842352009
 H         3.162355498679      5.222304450240     -3.929263472744
 H         3.980321414527      5.385649121108     -2.365337449618
 C         0.805011709248      4.317148432014     -2.862486954348
 C        -0.076353241109      3.938560426452     -1.878082229709
 C        -1.386095731231      3.256183349912     -2.102872484481
 H        -1.598747406301      3.215558591716     -3.170714604390
 H        -1.379542318197      2.233615816491     -1.718725245253
 H        -2.201295053514      3.783025187601     -1.604819336395
 H         0.704445982344      4.148697907741     -3.923513053494
 F         3.869574489833      5.104531361877      0.151001420017
 C         0.496386610682      4.384263409853     -0.641349735656
 N        -2.391936135355      4.128058217689      1.289555303639
 I        -0.032340240031      0.671828790529      0.494947552233
 N        -3.229356739956      3.190499084083      1.580781399400
 C        -4.430356871534      0.400890684066      1.258392055551
 H        -4.988862851467      1.082926542908      0.632057374436
 C        -4.910290705522     -0.873910774957      1.538285084710
 H        -5.860346981431     -1.191231756597      1.133314846597
 H        -1.553339678980      0.240301821140      3.042969529415
 C        -4.162801113772     -1.779668869285      2.279296676185
 H        -4.514245702579     -2.789800220331      2.438059421652
 N        -2.508111284165     -3.102369642265      4.421287463026
 N        -1.469492664187     -3.657348195239      4.947864189369
 K         3.007508537482     -0.889609581577      1.840613207307
 Cl        1.331226419014     -1.990813080032     -0.289629375568
