# Supplementary material for: A halogen bonding BODIPY-appended aza-crown ether for selective optical sensing of inorganic and organic ion-pair species
Source: Chem Sci. 2025 Sep 8;16(41):19271–9. doi: 10.1039/d5sc05033b (PMC12447292; doi:10.1039/d5sc05033b)
Supplement: SC-016-D5SC05033B-s001 [file SC-016-D5SC05033B-s001.zip › Computational ESI/3·KCl/KClγ_gas.xyz]

158
SCF Done:  E(RM062X) =  -5717.30455643     A.U. after    1 cycles
 N        -4.876616436850      1.884524151294     -0.969987864545
 C        -5.808020487471      2.668627415506     -1.773836244063
 C        -6.767925995426      3.492182433336     -0.945044365915
 O        -7.527971657703      2.621500775475     -0.115068426027
 C        -8.219663482906      3.299450065932      0.904771265111
 C        -9.249626559445      2.377398117438      1.503423271142
 O        -8.620387044770      1.218403154562      2.014639976739
 C        -9.513100891724      0.415526450937      2.754151105435
 C        -8.844253556923     -0.885452357933      3.145389356531
 N        -8.293714338383     -1.648064321130      2.025591319822
 C        -9.309405853802     -1.948238117825      1.021846760783
 C        -8.783191413580     -2.671713318846     -0.198846239943
 O        -7.856362772807     -1.844241570894     -0.864712351752
 C        -7.062606527482     -2.545310084096     -1.801138565570
 C        -6.347779473913     -1.563732520779     -2.693285483564
 O        -5.561231072269     -0.707782892117     -1.906434719610
 C        -4.679848436851      0.089785777160     -2.679939050574
 C        -3.967553116493      1.082419128640     -1.787999101534
 C        -7.602978292202     -2.842754966837      2.517077395399
 C        -4.124585651296      2.672358239917      0.016662610271
 H        -6.402274178632      1.974467213622     -2.373348741060
 H        -5.290077993682      3.350463705323     -2.463672498741
 H        -7.442785260096      4.038394724487     -1.613307295155
 H        -6.234879813195      4.230582102456     -0.341137739669
 H        -8.736943303086      4.179853612532      0.504075815922
 H        -7.517032626508      3.640087420071      1.675441924092
 H        -9.777476290975      2.906619009491      2.306009517891
 H        -9.981611050059      2.087944694484      0.739340013100
 H        -9.812647309710      0.935039820991      3.672461749713
 H       -10.426906050257      0.240333521966      2.174444755680
 H        -8.019319301984     -0.655548570346      3.822017981057
 H        -9.584289430393     -1.474440827301      3.713265875940
 H       -10.127836322497     -2.551206256674      1.451769124654
 H        -9.738271695506     -1.007065845191      0.674192103372
 H        -8.315533377441     -3.623461580773      0.072769556973
 H        -9.625903004852     -2.897907601138     -0.863402797598
 H        -6.333641036264     -3.168824745784     -1.268940151347
 H        -7.691403024562     -3.194526248315     -2.422731809012
 H        -7.076175682577     -0.980695851551     -3.272256294581
 H        -5.722528837459     -2.127090927690     -3.397513476800
 H        -5.246405619154      0.586467244181     -3.477100257705
 H        -3.928303380139     -0.548384781655     -3.157617068986
 H        -3.332421908758      1.710572199213     -2.432210536673
 H        -3.290044399327      0.547730323008     -1.118835780904
 H        -3.440105242870      1.989001495246      0.523831982338
 H        -4.823032959412      3.063007421984      0.760851358894
 H        -8.278939257313     -3.708699690957      2.569529094002
 H        -7.278716661280     -2.642493121451      3.539721531985
 C        -6.387191696188     -3.196748953453      1.717724259829
 N        -5.460395769748     -2.258423536236      1.395200120506
 N        -4.493885252515     -2.806782081135      0.741022469956
 N        -4.764081142933     -4.105420224864      0.636345766030
 C        -3.906827703333     -4.954454525878     -0.117867222143
 C        -4.456311515822     -5.956603469972     -0.900129575219
 H        -5.528813315743     -6.094682102336     -0.941646997754
 C        -3.604428823921     -6.754978157497     -1.649962333903
 H        -4.012549675134     -7.543258975959     -2.267678456899
 C        -2.239266455883     -6.533391757854     -1.639514787167
 H        -1.568507031257     -7.140147088000     -2.229134687747
 C        -1.712172492872     -5.515300277692     -0.847410678288
 N        -0.308676077593     -5.336670121482     -0.831851121193
 N         0.463225013954     -6.428097771762     -1.032872056558
 N         1.688447412517     -6.057511216136     -0.989710014317
 C         1.742859718133     -4.717633790443     -0.767832477923
 C         3.016794124971     -3.984651373603     -0.662788662590
 C         3.730103318621     -4.035887511080      0.526146656490
 C         3.463387440382     -4.706355444910      1.756142318253
 C         2.282643805099     -5.544922303914      2.121569772297
 H         2.228485866253     -6.445980428289      1.509935351303
 H         2.353502166073     -5.838424411520      3.167978892651
 H         1.348602674375     -4.997576609979      1.980745077472
 C         4.532540336336     -4.424791897375      2.580472709781
 H         4.673155656780     -4.766647877751      3.593717962401
 C         5.427987148709     -3.594914005185      1.874984738337
 C         6.718154312779     -3.031052365146      2.346415307741
 H         6.681384015018     -1.940591970813      2.349910951463
 H         6.931901998261     -3.377719908767      3.355058217515
 H         7.527012616365     -3.337716669570      1.681155105778
 N         4.941011172551     -3.362584261571      0.656125067772
 B         5.585561005141     -2.441814045208     -0.419036846227
 N         4.635203896656     -2.489211256463     -1.649304129326
 C         4.827890373903     -1.847330819006     -2.804129247837
 C         3.797946504131     -2.185396063006     -3.698154480913
 C         2.939500062460     -3.060361438861     -3.055913755919
 C         1.720857489677     -3.674764954180     -3.665045948713
 H         1.679829884831     -4.750681638166     -3.492855530702
 H         1.724083715036     -3.497641578905     -4.740000972739
 H         0.809087004566     -3.235225448415     -3.254756299417
 H         3.707304080403     -1.821398960286     -4.709490303604
 C         5.961807851401     -0.909883520516     -3.014402571787
 H         5.822229972675     -0.017419761080     -2.400421467504
 H         6.021828491814     -0.619653328656     -4.061534731686
 H         6.902827243168     -1.365734905789     -2.704700165347
 F         5.698128409000     -1.143891360155      0.052412685187
 F         6.845168221706     -2.922269278503     -0.764341175305
 C         3.471011203032     -3.239968090646     -1.750455061999
 C         0.464800571374     -4.225444548946     -0.662233919226
 I        -0.102296688812     -2.224471101147     -0.405528515401
 C        -2.540610959233     -4.728403369146     -0.062594271630
 H        -2.149316460906     -3.955671956818      0.581051496576
 C        -5.943541469632     -4.398367154263      1.233770725017
 H        -6.334438956101     -5.399417853844      1.281022250668
 C        -3.316307404107      3.798019307217     -0.548415959345
 C        -1.967425676954      3.847518152428     -0.765804790758
 H        -1.192582161096      3.110914902009     -0.603592934384
 N        -1.767293893100      5.066892207624     -1.314622591915
 C        -0.527644232939      5.604088937021     -1.739275368898
 C         0.597886724183      5.251082262111     -1.015293161888
 C         1.844083076563      5.620992226030     -1.487776100104
 N         3.008036471120      5.188158889287     -0.800598038121
 C         3.283719232856      4.001267263984     -0.187356998501
 C         4.549232008368      4.182006478413      0.308532219876
 C         5.365294394410      3.254956069992      1.112471696386
 C         5.156667126999      3.201924612181      2.493498014896
 C         4.258851717624      3.905108607262      3.337705909084
 C         4.502607765102      3.440923336653      4.620847154067
 H         4.003362589686      3.756579558264      5.523465621876
 C         5.525418729962      2.482470691648      4.553065817951
 C         6.131311216464      1.695331083332      5.660930822886
 H         5.784920178422      2.073440696771      6.620522155901
 H         7.219467546560      1.749357171046      5.619152850288
 H         5.856250272611      0.643112440623      5.571417792854
 C         3.239145786288      4.936245447355      2.973757004935
 H         2.832458133070      5.381508249062      3.880933920493
 H         2.409837215208      4.492214298333      2.417789668873
 H         3.663387162982      5.731728920685      2.360372913436
 N         5.912221561907      2.345423780600      3.280954591323
 B         7.056939871342      1.425063530070      2.780838279256
 F         8.272084391610      1.834206457339      3.313081985911
 N         7.084537984908      1.566054637937      1.230821578094
 C         7.882170554727      0.907313278061      0.396981468193
 C         8.795160271004     -0.183654623764      0.821295732063
 H         9.040189497058     -0.115585344814      1.878639704108
 H         9.709807677875     -0.157063014763      0.229841428331
 H         8.299111378593     -1.140014044657      0.632186621395
 C         7.663770272605      1.369677535212     -0.920687267196
 C         6.677811094949      2.327574698675     -0.881795581290
 C         6.113875525367      3.049924970465     -2.061098647571
 H         5.045822980995      2.849060906306     -2.172365934372
 H         6.236001061615      4.129473734984     -1.967115563628
 H         6.618997247282      2.720137608445     -2.968421248504
 H         8.176464354017      1.004460783936     -1.796826447365
 F         6.806288225817      0.110482164262      3.150192444901
 C         6.308495284307      2.456071686391      0.492070922470
 N         4.974921710269      5.428318697981     -0.026032061602
 I         2.044030574185      2.343561432816     -0.093833096383
 N         4.051929692454      6.027002317614     -0.690344706352
 C         1.965652239848      6.424391235341     -2.613900916566
 H         2.948278322285      6.720475675696     -2.951758196543
 C         0.816937904929      6.834476610248     -3.274870255240
 H         0.904818639239      7.467067901118     -4.147733172033
 H         0.493934965459      4.694869771618     -0.097462139343
 C        -0.438836936887      6.409958973314     -2.862662016623
 H        -1.336781592899      6.682656562304     -3.398678538458
 N        -2.919390174429      5.733741480746     -1.440600306478
 N        -3.854968780285      4.976613884195     -0.976993206121
 K        -6.506289325422      0.156793196864      0.502600585567
 Cl       -0.816200665253      0.661058208339     -0.019166681389
