# Supplementary material for: A halogen bonding BODIPY-appended aza-crown ether for selective optical sensing of inorganic and organic ion-pair species
Source: Chem Sci. 2025 Sep 8;16(41):19271–9. doi: 10.1039/d5sc05033b (PMC12447292; doi:10.1039/d5sc05033b)
Supplement: SC-016-D5SC05033B-s001 [file SC-016-D5SC05033B-s001.zip › Computational ESI/3·KCl/KClγ_MeCN.xyz]

158
SCF Done:  E(RM062X) =  -5717.37897389     A.U. after    1 cycles
 N        -4.990194913848      2.114861659844     -0.880935606051
 C        -5.958486096228      2.926603120347     -1.613253384762
 C        -6.949246027057      3.637976706117     -0.719690032631
 O        -7.666806661558      2.676917371690      0.034285339635
 C        -8.428113559529      3.258535181525      1.072415880084
 C        -9.407713185011      2.246604496648      1.602220255318
 O        -8.712865661556      1.111404947201      2.080706433779
 C        -9.569097924675      0.226736346575      2.776599299554
 C        -8.839283584887     -1.059654702636      3.093640399227
 N        -8.256718953515     -1.730466093521      1.928424299655
 C        -9.267972013503     -2.007918758800      0.909603017308
 C        -8.720589632088     -2.646475840483     -0.346578600924
 O        -7.797032021741     -1.759517011958     -0.947662401246
 C        -6.992841910608     -2.379097072433     -1.930150706423
 C        -6.331848203043     -1.321594950633     -2.772727154728
 O        -5.550629531142     -0.483285985139     -1.948260874746
 C        -4.770823322941      0.426190368205     -2.699589554433
 C        -4.079295684638      1.400436054480     -1.770733889996
 C        -7.542390962171     -2.933973602488      2.358799612460
 C        -4.248233739933      2.847751611062      0.148165521697
 H        -6.525645464884      2.261828444929     -2.266987525748
 H        -5.469209339465      3.678322289407     -2.250027891516
 H        -7.642928157404      4.210561678172     -1.345184960088
 H        -6.449801956603      4.346993286294     -0.052633612679
 H        -8.990388970354      4.121366834785      0.697966865698
 H        -7.761733081507      3.602776028272      1.872115869680
 H        -9.985920718415      2.707566186230      2.411068318408
 H       -10.103035782426      1.943532932592      0.810497926985
 H        -9.888815196736      0.682382030636      3.720475243818
 H       -10.472917758110      0.042839876321      2.186484367473
 H        -8.024135858404     -0.834134914426      3.783415380386
 H        -9.549360435608     -1.715563150520      3.622197446616
 H       -10.063815239295     -2.658199703767      1.307291717436
 H        -9.727474488213     -1.063174494405      0.615655321367
 H        -8.240682835311     -3.606200319019     -0.135459814583
 H        -9.550359821771     -2.839962699940     -1.035132283246
 H        -6.235013891664     -3.006006864689     -1.443985388412
 H        -7.602651110200     -3.015297277297     -2.581039276705
 H        -7.091219446548     -0.724841282675     -3.292377226142
 H        -5.703777143852     -1.811789501741     -3.525672613364
 H        -5.404943941110      0.942430407247     -3.428529052649
 H        -4.004989640494     -0.117348146318     -3.264732728093
 H        -3.492803482859      2.090209550567     -2.398902090488
 H        -3.366051633667      0.853220002911     -1.149608110649
 H        -3.597549492844      2.131108225208      0.651765201034
 H        -4.949905564317      3.223467141600      0.893605501466
 H        -8.199717922030     -3.814081056578      2.370440861311
 H        -7.216154259626     -2.778169502243      3.388321217175
 C        -6.322735493688     -3.240739756520      1.545679840561
 N        -5.354134992536     -2.316336550321      1.312286844780
 N        -4.388145963148     -2.856490661367      0.645931724615
 N        -4.706917396223     -4.135150405393      0.440834549432
 C        -3.861717340423     -4.973339555128     -0.334060481166
 C        -4.422721725961     -5.853181313665     -1.246692900936
 H        -5.496803161128     -5.899862680716     -1.368032651275
 C        -3.585793951730     -6.648245262717     -2.015639596010
 H        -4.010440829037     -7.335405273131     -2.733953632943
 C        -2.209662688549     -6.543456159688     -1.895942066791
 H        -1.548208812506     -7.137906819184     -2.509425052188
 C        -1.676256899597     -5.653930740775     -0.972173684576
 N        -0.260451689342     -5.575382319895     -0.843569566812
 N         0.461745632676     -6.704401487355     -0.898237559801
 N         1.706921515107     -6.387927464694     -0.794958361181
 C         1.812354635920     -5.042376690451     -0.677200647454
 C         3.094040348729     -4.327386589217     -0.547343153418
 C         3.706052294260     -4.246978750420      0.698378723311
 C         3.338863611921     -4.783946437618      1.965485028778
 C         2.132016462194     -5.588602506263      2.321930569108
 H         2.123894240961     -6.547921220324      1.804023157809
 H         2.120886639374     -5.774476228885      3.394397437802
 H         1.211551328328     -5.066888385060      2.053258019222
 C         4.338267165016     -4.404590222089      2.842608140218
 H         4.393452823394     -4.636398870625      3.894600466184
 C         5.285890338268     -3.646317551209      2.131058467710
 C         6.536234654549     -3.028982500897      2.645595445696
 H         6.579363610966     -1.968361985241      2.396412890469
 H         6.590079807583     -3.143148785919      3.725750004863
 H         7.407595558225     -3.509328438343      2.196603107728
 N         4.901206211603     -3.549482514378      0.853765873595
 B         5.607570521591     -2.723149329579     -0.249019721941
 N         4.789767572076     -2.927686191706     -1.548631685640
 C         5.066548165827     -2.395689594315     -2.744133440570
 C         4.110399649226     -2.834215682854     -3.677401348472
 C         3.206514907699     -3.650186111322     -3.021141972615
 C         2.037617064891     -4.328233317366     -3.658992172856
 H         1.982209603195     -5.383125355570     -3.390455446503
 H         2.118629483740     -4.250066662728     -4.741891860979
 H         1.096834505127     -3.861586904043     -3.358924553930
 H         4.098929481225     -2.572927231146     -4.723871769848
 C         6.191673862904     -1.450298009417     -2.968527829334
 H         5.899674388126     -0.448354901561     -2.644125682444
 H         6.441711853383     -1.409113180594     -4.026572617611
 H         7.072272280129     -1.735209743979     -2.394354584073
 F         5.629497966465     -1.371216119075      0.090202918594
 F         6.917875331390     -3.173172764946     -0.417019463750
 C         3.636619134837     -3.698972052162     -1.664835416065
 C         0.552239489436     -4.497284949794     -0.706757472917
 I         0.051289466483     -2.485355769126     -0.635918385695
 C        -2.489379887717     -4.874923507899     -0.165983350750
 H        -2.080465869065     -4.217681171731      0.586671114568
 C        -5.912071890358     -4.419871181618      0.983333315856
 H        -6.351741591936     -5.400875133261      0.939787269251
 C        -3.403798471796      3.979622404581     -0.357393790055
 C        -2.061559153439      3.999344424108     -0.630088806561
 H        -1.296662063741      3.239968213584     -0.553545468183
 N        -1.833179691404      5.244220216560     -1.105631516113
 C        -0.598960498967      5.775382763940     -1.559856133679
 C         0.547285947782      5.436840137030     -0.861889005840
 C         1.773350783542      5.831275996958     -1.369554837974
 N         2.962892502929      5.412192769196     -0.708066905971
 C         3.287084843553      4.193741401212     -0.199241966564
 C         4.542121342421      4.379796037801      0.320490023379
 C         5.388736074504      3.423154941848      1.055809449882
 C         5.282992778854      3.371993258136      2.445310890124
 C         4.437792427792      4.069246271586      3.352120580349
 C         4.761737208056      3.596551780113      4.612819412126
 H         4.318904437029      3.903375954503      5.547321151911
 C         5.777018307580      2.635490553111      4.476003085276
 C         6.438768126248      1.844992681480      5.548273212361
 H         6.204001674150      2.269831283754      6.521409310442
 H         7.519873107682      1.830610110189      5.411102135620
 H         6.091689985539      0.810459820606      5.526023501147
 C         3.387220394484      5.091211420308      3.058727890557
 H         2.978869660263      5.471927429204      3.993271286570
 H         2.565559750211      4.660907560100      2.481789052747
 H         3.784096250118      5.930874827408      2.487843524613
 N         6.083291411995      2.502690886959      3.179509032111
 B         7.177055445365      1.580387989207      2.590123919835
 F         8.442180022795      2.010244172611      2.998998872704
 N         7.059126175697      1.679830973850      1.048308978129
 C         7.770781641472      0.987885961698      0.155039068137
 C         8.697172563982     -0.112133420710      0.527042313354
 H         9.233832017983      0.112545910792      1.447512307744
 H         9.409175383508     -0.286956438539     -0.277101794024
 H         8.121239303394     -1.028626183909      0.681184846315
 C         7.459385541518      1.445947985755     -1.140710325026
 C         6.512188815762      2.443949887664     -1.031602072354
 C         5.890528883078      3.182121894110     -2.171417481759
 H         4.826703735095      2.950666714917     -2.256995511023
 H         5.981959209801      4.262156377713     -2.053164184312
 H         6.375160822345      2.892756244925     -3.102375262816
 H         7.894698130794      1.066748867942     -2.051934536380
 F         6.985424235707      0.268990030790      3.015583214465
 C         6.257333773171      2.591738674643      0.363768123909
 N         4.913966674810      5.665321337408      0.098561501215
 I         2.106573902982      2.497489555511     -0.272641638451
 N         3.963918758876      6.279592384105     -0.520775505237
 C         1.860885551921      6.626800903402     -2.502115515777
 H         2.829787917454      6.927030120354     -2.875064718590
 C         0.691427785116      7.015146686634     -3.140990993239
 H         0.747944358101      7.637537230707     -4.023171230111
 H         0.476858622957      4.884099387890      0.062712805597
 C        -0.545302017863      6.574320764264     -2.691934718518
 H        -1.456099028036      6.826745347772     -3.216228013490
 N        -2.961123734163      5.957465260037     -1.131982598262
 N        -3.907912715050      5.204471708040     -0.680051117859
 K        -6.567508096265      0.192964112608      0.547530243955
 Cl       -0.516851018182      0.583522559658     -0.448372383280
