# Supplementary material for: A halogen bonding BODIPY-appended aza-crown ether for selective optical sensing of inorganic and organic ion-pair species
Source: Chem Sci. 2025 Sep 8;16(41):19271–9. doi: 10.1039/d5sc05033b (PMC12447292; doi:10.1039/d5sc05033b)
Supplement: SC-016-D5SC05033B-s001 [file SC-016-D5SC05033B-s001.zip › Computational ESI/3·KCl/KClγ_MeOH.xyz]

158
SCF Done:  E(RM062X) =  -5717.37853757     A.U. after    1 cycles
 N        -4.988133993216      2.111069412897     -0.881580012905
 C        -5.956308576318      2.922406512963     -1.614467034014
 C        -6.946467703657      3.635154827119     -0.721341812325
 O        -7.664573728604      2.675120608626      0.033477031814
 C        -8.424999285547      3.257886670096      1.071568314249
 C        -9.405427526558      2.247091671429      1.602026199421
 O        -8.711576617650      1.111370099955      2.080706033796
 C        -9.568557160677      0.227700363077      2.776904006540
 C        -8.839840712163     -1.059163762025      3.094575267575
 N        -8.257719342351     -1.730959486922      1.929732925318
 C        -9.269008011022     -2.008114299139      0.910904294923
 C        -8.721877135267     -2.647561175607     -0.344942815816
 O        -7.797851166503     -1.761424434522     -0.946450159348
 C        -6.993860984700     -2.381996300861     -1.928488736578
 C        -6.332232236971     -1.325353835740     -2.771656748377
 O        -5.550867392383     -0.486910371274     -1.947578895389
 C        -4.769800767956      0.421211041792     -2.699259264958
 C        -4.077642471656      1.395427530144     -1.770857412864
 C        -7.544165930001     -2.934763205619      2.360589934838
 C        -4.245541515517      2.844744513186      0.146548369257
 H        -6.523994212397      2.257145517475     -2.267269816499
 H        -5.466951166205      3.673242770633     -2.252214852635
 H        -7.639893474963      4.207700665590     -1.347157844256
 H        -6.446441537599      4.344352815816     -0.054933621993
 H        -8.986567148498      4.121116171181      0.696957605762
 H        -7.758088868199      3.601818788865      1.870962037283
 H        -9.982965167904      2.708885411204      2.410883600821
 H       -10.101254390254      1.944426132113      0.810588827730
 H        -9.887978880624      0.684003158017      3.720567520622
 H       -10.472497077241      0.044286104429      2.186803457624
 H        -8.024574271984     -0.834012737631      3.784327378939
 H        -9.550522340467     -1.714240924138      3.623366275371
 H       -10.065359342417     -2.657705652246      1.308739509024
 H        -9.727833010897     -1.063181192984      0.616500100184
 H        -8.242455609437     -3.607418621770     -0.133282690592
 H        -9.551722224151     -2.841000263662     -1.033431794604
 H        -6.236355399673     -3.008922657297     -1.441841328158
 H        -7.603939595239     -3.018311386658     -2.579027154255
 H        -7.091233009090     -0.728641514443     -3.291919820429
 H        -5.704217963198     -1.816382744958     -3.524111131764
 H        -5.403130369475      0.937530633345     -3.428850929820
 H        -4.004285925063     -0.123550862421     -3.263636231160
 H        -3.490578443384      2.084422235572     -2.399342774506
 H        -3.364838224548      0.848111380380     -1.149347283076
 H        -3.594239122093      2.128501967524      0.649941281388
 H        -4.946743631945      3.220790706024      0.892285553315
 H        -8.201884078357     -3.814582803862      2.371979603557
 H        -7.218363390340     -2.779037732337      3.390259545256
 C        -6.324262912400     -3.241925360461      1.548008278123
 N        -5.355593233887     -2.317506222206      1.314949144193
 N        -4.389430761522     -2.857579294825      0.648864020764
 N        -4.708083569297     -4.136233107955      0.443608400017
 C        -3.862724532076     -4.974084452319     -0.331474406749
 C        -4.423606283226     -5.854683361556     -1.243437230739
 H        -5.497726805697     -5.902335712083     -1.364050249625
 C        -3.586500418780     -6.649179330871     -2.012776587617
 H        -4.011024173297     -7.336945407804     -2.730588023255
 C        -2.210396590703     -6.543040159858     -1.894175342716
 H        -1.548867799456     -7.137054495510     -2.507985158662
 C        -1.677054509864     -5.652750679990     -0.971057419255
 N        -0.261232307206     -5.572895277993     -0.843749918607
 N         0.461898304017     -6.701266928505     -0.901051906827
 N         1.706883062097     -6.383898817733     -0.798757632065
 C         1.811322281136     -5.038427994524     -0.679039598212
 C         3.092639147657     -4.322695006253     -0.549684147747
 C         3.707051454646     -4.245181556952      0.695013628773
 C         3.342533256659     -4.785509472024      1.961480108408
 C         2.136878807586     -5.591864208378      2.318104746605
 H         2.128884637336     -6.550213279712      1.798405912526
 H         2.127378141870     -5.779721216323      3.390244761973
 H         1.215620550196     -5.070425906105      2.051628693630
 C         4.343199302576     -4.407540603614      2.837728785892
 H         4.400413572623     -4.641816072894      3.889066463434
 C         5.288951450764     -3.646754222888      2.126336392154
 C         6.539380137414     -3.029054866360      2.640221034150
 H         6.577226334265     -1.966233089632      2.399523755937
 H         6.598554230822     -3.151714691783      3.719158699307
 H         7.410485206670     -3.502180143272      2.183178069505
 N         4.901953783655     -3.547168614252      0.849994158813
 B         5.606148069752     -2.718069007416     -0.252144420843
 N         4.784834311243     -2.918279430976     -1.550220000036
 C         5.058584708227     -2.382214536064     -2.744586118486
 C         4.101166061420     -2.819032334416     -3.677307591120
 C         3.199647097562     -3.638259354333     -3.021786753292
 C         2.030504897590     -4.315985273603     -3.659552610121
 H         1.976352656554     -5.371491126568     -3.393175201641
 H         2.110085911884     -4.235477862231     -4.742394573434
 H         1.089710021973     -3.850726967182     -3.357364406079
 H         4.087229859209     -2.554456625423     -4.722922961842
 C         6.182222861445     -1.434830838601     -2.967855981454
 H         5.891476855888     -0.435362817165     -2.634833836477
 H         6.427358153115     -1.386325099298     -4.026728869936
 H         7.065562044044     -1.723399059083     -2.399667760596
 F         5.630293404377     -1.367316274280      0.091057119482
 F         6.915625978775     -3.168857978370     -0.425075165337
 C         3.632441689365     -3.690595410074     -1.666498977772
 C         0.550717287557     -4.494268454603     -0.706223314823
 I         0.048637195673     -2.482627218619     -0.631569388864
 C        -2.490340629878     -4.874347516474     -0.164445671616
 H        -2.081523477825     -4.216359620193      0.587590528710
 C        -5.913422000255     -4.421031245095      0.985766751094
 H        -6.353035029340     -5.402052243856      0.942119140220
 C        -3.401540835799      3.976372869245     -0.360263615438
 C        -2.059217706885      3.996110687315     -0.632468038760
 H        -1.294357565990      3.236814081028     -0.554608232423
 N        -1.831021870704      5.240482623533     -1.109417170764
 C        -0.596748044836      5.771310170050     -1.563845909119
 C         0.549289053009      5.433585329817     -0.865134905412
 C         1.775555871612      5.827238832734     -1.372904982645
 N         2.964881350214      5.408807917038     -0.710654675648
 C         3.288640178287      4.191128474267     -0.199618580490
 C         4.543758830739      4.377711752797      0.319742357884
 C         5.389853270633      3.422019777096      1.056903521856
 C         5.282295247925      3.371872444330      2.446344988839
 C         4.436147356076      4.069970145183      3.351550006899
 C         4.758556125064      3.598268738502      4.613042736088
 H         4.314676610399      3.905943293331      5.546769040840
 C         5.773859837769      2.636990304391      4.478198755941
 C         6.434304549660      1.847241549672      5.551831655672
 H         6.198158865332      2.272615231210      6.524404570016
 H         7.515592880768      1.833001080261      5.416096611396
 H         6.087483551130      0.812626769786      5.529696497485
 C         3.386117312107      5.091925936888      3.056134697623
 H         2.977822294861      5.474547772003      3.989931881169
 H         2.564288946692      4.660908677639      2.479951828965
 H         3.783435269559      5.930357717968      2.483751155100
 N         6.081659489433      2.503144858698      3.182178108361
 B         7.175999786739      1.580166547863      2.594916401986
 F         8.440637225786      2.009710846992      3.005587425204
 N         7.060570897280      1.679032431068      1.052850720748
 C         7.773247595705      0.986408874400      0.161006327002
 C         8.698679202613     -0.113791147888      0.534799348705
 H         9.232182648723      0.109785019893      1.457345347964
 H         9.413369291871     -0.287565333397     -0.267198909582
 H         8.122269572575     -1.030533496585      0.685750259776
 C         7.463583520543      1.443617837367     -1.135496251942
 C         6.516143459359      2.441525112159     -1.028308792890
 C         5.895401833825      3.178489887115     -2.169400810957
 H         4.831544389702      2.947238269474     -2.255229923747
 H         5.987107037380      4.258641832400     -2.052429144376
 H         6.380462597136      2.887816399596     -3.099738577891
 H         7.899912405692      1.063639155660     -2.045908189784
 F         6.983180653020      0.269044710945      3.020616125773
 C         6.259541185878      2.590349261280      0.366655061315
 N         4.916093851927      5.662691896700      0.095451672390
 I         2.107443135361      2.495173495381     -0.269530963889
 N         3.966274375033      6.276194066911     -0.524960467090
 C         1.863425193366      6.621460840727     -2.506372003768
 H         2.832449615145      6.921222071684     -2.879373273429
 C         0.694170815172      7.009184457289     -3.145988898051
 H         0.750990530443      7.630597070631     -4.028842709153
 H         0.478485284459      4.881945402293      0.060079794426
 C        -0.542732796396      6.568952721100     -2.696810410943
 H        -1.453378415796      6.820826729371     -3.221631174021
 N        -2.959171859569      5.953406609309     -1.137072877704
 N        -3.905910893342      5.200696712413     -0.684566532474
 K        -6.566499307037      0.191034327540      0.547743422223
 Cl       -0.519536258228      0.585201460751     -0.440221175411
